# Supplementary material for: Bactofilins are essential spatial organizers of peptidoglycan insertion in the Lyme disease spirochete Borrelia burgdorferi
Source: J Bacteriol. 2026 Jun 29;208(7):e00198-26. doi: 10.1128/jb.00198-26 (PMC13393453; doi:10.1128/jb.00198-26)
Supplement: Supplemental tables — Tables S1 to S9. [file jb.00198-26-s0003.xlsx]

## Sheet: Table S1
Strain name	Strain Condition	Relevant Figure(s)	Dilate	OpenNum	Invertimage	ThreshFactorM	ThreshMinLevel	EdgeSigmaL	ValleyThresh1
CJW_Bb176		2A,C	2	3	0	0.70152	0.045	1.14	0.0001
CJW_Bb176		2E	2	3	0	0.985	0	1	0.0001
CNTs216		2B,D	2	3	0	0.70152	0.045	1.14	0.0001
VCbb07	+/- IPTG	3A,B,E; S9	2	3	0	0.9006	0	1	0.0001
CNTs191	+/- IPTG	3C,D,F; S9	2	3	0	1.1179	0	1	0.0001
CNTs217	+ IPTG	4A,C,E,F; 5A,B,F; 7A,B; S10D,E; S11A,B	2	3	0	0.79571	0	1.14	0.0001
CNTs217	- IPTG	S10D,E,H,I; S11A,B	2	3	0	0.70152	0.045	1.14	0.0001
CJW_Bb279	+ IPTG	4B,D,G,H; 5C,D,G; 7A,B; S10F,G; S11C,D	2	3	0	0.81925	0	1.14	0.0001
CJW_Bb279	- IPTG	S10F,G,J,K; S11C,D	2	3	0	0.70152	0.045	1.14	0.0001
CNTs315	+/- IPTG	6A,C,D,G; 7A,B	2	3	0	0.70152	0.045	1.14	0.0001
CNTs336	+/- IPTG	6B,E,F,G; 7A,B	2	3	0	0.70152	0.045	1.14	0.0001
CNTs220	+/- IPTG	8A-D	2	3	0	0.72934	0	1	0.0001
CJW_Bb181		S8A,C	2	3	0	0.70152	0.045	1.14	0.0001
CNTs287		S8D,F	2	3	0	0.70152	0.045	1.14	0.0001
CNTs288		S8G,I	2	3	0	0.70152	0.045	1.14	0.0001

## Sheet: Table S2
Strain	IPTG	Replicate	Signal	Stage				J-T p value	Sig.
				M	M + 1	M + 2	Other
CNTs217	Positive	1	HADA	253	26	3	24	6.66e-07	***
CNTs217	Positive	1	mCherry	59	100	59	88	0.381
CNTs217	Negative	1	HADA	159	29	11	24	3.26e-11	***
CNTs217	Negative	1	mCherry	46	49	29	99	0.131
CNTs217	Positive	2	HADA	509	92	42	52	∞	***
CNTs217	Positive	2	mCherry	242	202	81	170	4.14e-05	***
CNTs217	Negative	2	HADA	1128	202	68	139	∞	***
CNTs217	Negative	2	mCherry	513	424	151	449	6.33e-08	***
CJW_Bb279	Positive	1	HADA	396	15	9	25	6.05e-11	***
CJW_Bb279	Positive	1	mCherry	403	7	0	35	4.64e-05	***
CJW_Bb279	Negative	1	HADA	323	14	4	21	1.14e-06	***
CJW_Bb279	Negative	1	mCherry	332	3	1	26	0.000466	***
CJW_Bb279	Positive	2	HADA	1485	86	34	58	∞	***
CJW_Bb279	Positive	2	mCherry	1470	69	6	118	1.06e-06	***
CJW_Bb279	Negative	2	HADA	695	75	18	49	∞	***
CJW_Bb279	Negative	2	mCherry	716	32	5	84	0.000606	***

## Sheet: Table S3
Strain	Signal	Stage			J-T	Sig.
		M	M + 1	M + 2
CNTs217	HADA	762	118	45	∞	***
CNTs217	mCherry	310	312	145	0.00110252	**
CJW_Bb279	HADA	1881	101	43	∞	***
CJW_Bb279	mCherry	1903	79	7	1.61873e-09	***
CNTs315	HADA	1737	76	36	∞	***
CNTs315	msfGFP	374	430	1002	∞	***
CNTs336	HADA	340	44	24	∞	***
CNTs336	msfGFP	102	105	211	∞	***

## Sheet: Table S4
Strain	IPTG	Rep.	stage	Bac. n	Bac.	HADA n	HADA	Δ	p	Sig.	bacto_earlier
					median (µm)		median (µm)	(µm)
CNTs217	Positive	1	M	59	17.088	191	16.832	0.256	0.653383		FALSE
CNTs217	Positive	2	M	242	17.536	429	17.536	0	0.842198		FALSE
CNTs217	Negative	1	M	46	15.936	108	15.936	0	0.691525		FALSE
CNTs217	Negative	2	M	513	17.408	900	17.472	-0.064	0.728933		FALSE
CNTs217	Positive	1	M+1	100	16.928	24	20.128	-3.2	0.000565741	***	TRUE
CNTs217	Positive	2	M+1	202	18.336	71	20.288	-1.952	2.24711e-06	***	TRUE
CNTs217	Negative	1	M+1	59	16.384	20	20.608	-4.224	0.00123135	**	TRUE
CNTs217	Negative	2	M+1	424	18.432	144	20.704	-2.272	1.14835e-08	***	TRUE
CNTs217	Positive	1	M+2	59	18.048	3	22.784	-4.736	0.0109969	*	TRUE
CNTs217	Positive	2	M+2	81	19.52	25	22.208	-2.688	0.000102265	***	TRUE
CNTs217	Negative	1	M+2	29	17.984	6	22.24	-4.256	0.0513841		FALSE
CNTs217	Negative	2	M+2	151	19.008	44	23.328	-4.32	7.78411e-07	***	TRUE
CJW_Bb279	Positive	1	M	403	18.112	391	17.984	0.128	0.622955		FALSE
CJW_Bb279	Positive	2	M	1470	18.304	1447	18.112	0.192	0.124897		FALSE
CJW_Bb279	Negative	1	M	332	20.608	318	20.448	0.16	0.569976		FALSE
CJW_Bb279	Negative	2	M	716	21.696	677	21.44	0.256	0.2335		FALSE
CJW_Bb279	Positive	1	M+1	7	24.128	14	21.28	2.848	0.217882		FALSE
CJW_Bb279	Positive	2	M+1	69	21.568	78	23.872	-2.304	0.00468711	**	TRUE
CJW_Bb279	Negative	1	M+1	3	26.496	14	25.92	0.576	0.283328		FALSE
CJW_Bb279	Negative	2	M+1	32	24.032	67	26.752	-2.72	0.0725431		FALSE
CJW_Bb279	Positive	1	M+2	NA	NA	5	25.024	NA	NA		NA
CJW_Bb279	Positive	2	M+2	6	21.376	20	25.184	-3.808	0.143921		FALSE
CJW_Bb279	Negative	1	M+2	1	31.936	4	28.384	3.552	0.46816		FALSE
CJW_Bb279	Negative	2	M+2	5	30.592	9	27.008	3.584	0.124779		FALSE

## Sheet: Table S5
Strain	stage	Bac. n	Bac.	HADA n	HADA	Δ	p	Sig.	Bac. Earlier
			median (µm)		median (µm)	(µm)
CNTs217	M	301	17.536	620	17.28	0.256	0.492551		FALSE
CNTs217	M+1	302	17.856	95	20.16	-2.304	1.66411e-09	***	TRUE
CNTs217	M+2	140	18.816	28	22.688	-3.872	1.82737e-07	***	TRUE
CJW_Bb279	M	1873	18.24	1838	18.112	0.128	0.113094		FALSE
CJW_Bb279	M+1	76	21.888	92	23.68	-1.792	0.0124699	*	TRUE
CJW_Bb279	M+2	6	21.376	25	25.024	-3.648	0.133419		FALSE
Strain	stage	FtsA. n	FtsA.	HADA n	HADA	Δ	p	Sig.	FtsA_earlier
			median (µm)		median (µm)	(µm)
CNTs315	M	360	15.936	1702	18.432	-2.496	4.23235e-73	***	TRUE
CNTs315	M+1	410	17.344	42	24.096	-6.752	7.94754e-13	***	TRUE
CNTs315	M+2	985	20.352	11	24.192	-3.84	0.0001734	***	TRUE
CNTs336	M	91	14.272	337	16.704	-2.432	1.54904e-17	***	TRUE
CNTs336	M+1	100	16.288	34	21.024	-4.736	2.66895e-13	***	TRUE
CNTs336	M+2	192	19.424	12	23.104	-3.68	6.54119e-05	***	TRUE

## Sheet: Table S6
Strain	Bactofilin	IPTG	Run	CellIndex	CellID	TotalLength_um	mChe_quarter	mChe_midcell	mChe_3quarter	HADA_quarter	HADA_midcell	HADA_3quarter	mChe_Peaks	HADA_Peaks
CJW_Bb279	BB0245	Negative	First	1	4	17.728	0	1	0	0	1	0	1	1
CJW_Bb279	BB0245	Negative	First	1	14	17.6	0	1	0	0	1	0	1	1
CJW_Bb279	BB0245	Negative	First	1	15	19.584	0	1	0	0	1	0	1	1
CJW_Bb279	BB0245	Negative	First	1	23	18.176	0	1	0	0	1	0	1	1
CJW_Bb279	BB0245	Negative	First	1	33	19.072	0	1	0	0	1	0	1	1
CJW_Bb279	BB0245	Negative	First	2	17	25.664	0	1	0	0	1	0	1	1
CJW_Bb279	BB0245	Negative	First	2	18	16.96	0	0	0	0	0	0	0	0
CJW_Bb279	BB0245	Negative	First	3	51	32.064	1	0	1	1	0	0	2	1
CJW_Bb279	BB0245	Negative	First	4	5	24.256	0	1	0	0	1	0	1	1
CJW_Bb279	BB0245	Negative	First	4	6	15.104	0	1	0	0	1	0	1	1
CJW_Bb279	BB0245	Negative	First	4	13	23.424	0	1	0	0	1	0	1	1
CJW_Bb279	BB0245	Negative	First	5	2	15.936	0	1	0	0	1	0	1	1
CJW_Bb279	BB0245	Negative	First	6	9	19.008	0	1	0	0	1	0	1	1
CJW_Bb279	BB0245	Negative	First	6	13	33.984	0	1	1	0	1	1	2	2
CJW_Bb279	BB0245	Negative	First	9	6	16.832	0	1	0	0	1	0	1	1
CJW_Bb279	BB0245	Negative	First	10	5	16.448	0	1	0	0	1	0	1	1
CJW_Bb279	BB0245	Negative	First	11	12	20.48	0	1	0	0	1	0	1	1
CJW_Bb279	BB0245	Negative	First	11	17	24.192	0	1	0	0	1	0	1	1
CJW_Bb279	BB0245	Negative	First	11	24	19.52	0	1	0	0	1	0	1	1
CJW_Bb279	BB0245	Negative	First	12	10	20.864	0	1	0	0	1	0	1	1
CJW_Bb279	BB0245	Negative	First	12	14	18.56	0	1	0	0	1	0	1	1
CJW_Bb279	BB0245	Negative	First	12	18	24.768	0	1	0	0	1	0	1	1
CJW_Bb279	BB0245	Negative	First	13	8	17.92	0	1	0	0	1	0	1	1
CJW_Bb279	BB0245	Negative	First	15	13	17.472	0	1	0	0	1	0	1	1
CJW_Bb279	BB0245	Negative	First	15	18	23.488	0	1	0	0	1	0	1	1
CJW_Bb279	BB0245	Negative	First	15	110	20.032	0	1	0	0	1	0	1	1
CJW_Bb279	BB0245	Negative	First	16	2	15.936	0	0	0	0	1	0	0	1
CJW_Bb279	BB0245	Negative	First	16	27	21.632	0	1	0	0	1	0	1	1
CJW_Bb279	BB0245	Negative	First	17	7	19.712	0	1	0	0	1	0	1	1
CJW_Bb279	BB0245	Negative	First	17	8	24.064	0	1	0	0	1	0	1	1
CJW_Bb279	BB0245	Negative	First	17	142	19.84	0	1	0	0	1	0	1	1
CJW_Bb279	BB0245	Negative	First	18	1	17.344	0	1	0	0	1	0	1	1
CJW_Bb279	BB0245	Negative	First	19	8	22.08	0	1	0	0	1	0	1	1
CJW_Bb279	BB0245	Negative	First	19	17	24.256	0	1	0	0	1	0	1	1
CJW_Bb279	BB0245	Negative	First	21	7	34.112	1	0	1	1	0	1	2	2
CJW_Bb279	BB0245	Negative	First	21	28	14.464	0	1	0	0	1	0	1	1
CJW_Bb279	BB0245	Negative	First	23	14	19.584	0	1	0	0	1	0	1	1
CJW_Bb279	BB0245	Negative	First	23	15	19.392	0	1	0	0	1	0	1	1
CJW_Bb279	BB0245	Negative	First	23	17	16.896	0	0	0	0	0	0	0	0
CJW_Bb279	BB0245	Negative	First	23	22	22.848	0	1	0	0	1	0	1	1
CJW_Bb279	BB0245	Negative	First	24	4	25.216	0	1	0	0	1	0	1	1
CJW_Bb279	BB0245	Negative	First	24	9	17.856	0	1	0	0	1	0	1	1
CJW_Bb279	BB0245	Negative	First	24	22	16.64	0	1	0	0	1	0	1	1
CJW_Bb279	BB0245	Negative	First	24	25	18.56	0	1	0	0	1	0	1	1
CJW_Bb279	BB0245	Negative	First	24	26	20.416	0	1	0	0	1	0	1	1
CJW_Bb279	BB0245	Negative	First	25	9	16.192	0	0	0	0	1	0	0	1
CJW_Bb279	BB0245	Negative	First	26	2	22.976	0	1	0	0	1	0	1	1
CJW_Bb279	BB0245	Negative	First	27	3	23.936	0	1	0	0	1	0	1	1
CJW_Bb279	BB0245	Negative	First	27	6	22.592	0	1	0	0	1	0	1	1
CJW_Bb279	BB0245	Negative	First	27	19	20.416	0	1	0	0	1	0	1	1
CJW_Bb279	BB0245	Negative	First	27	218	32.896	1	0	1	1	0	0	2	1
CJW_Bb279	BB0245	Negative	First	27	221	17.984	0	1	0	0	1	0	1	1
CJW_Bb279	BB0245	Negative	First	28	4	24.576	0	1	0	0	1	0	1	1
CJW_Bb279	BB0245	Negative	First	29	243	26.752	0	1	0	0	1	0	1	1
CJW_Bb279	BB0245	Negative	First	30	12	22.272	0	1	0	0	1	0	1	1
CJW_Bb279	BB0245	Negative	First	30	19	23.104	0	1	0	0	1	0	1	1
CJW_Bb279	BB0245	Negative	First	30	253	19.712	0	1	0	0	1	0	1	1
CJW_Bb279	BB0245	Negative	First	31	9	26.88	0	1	0	0	1	0	1	1
CJW_Bb279	BB0245	Negative	First	31	17	16.704	0	1	0	0	1	0	1	1
CJW_Bb279	BB0245	Negative	First	31	18	23.296	0	1	0	0	1	0	1	1
CJW_Bb279	BB0245	Negative	First	31	24	15.744	0	1	0	0	0	0	1	0
CJW_Bb279	BB0245	Negative	First	31	25	28.096	0	1	0	0	1	0	1	1
CJW_Bb279	BB0245	Negative	First	31	32	26.624	0	1	0	0	1	0	1	1
CJW_Bb279	BB0245	Negative	First	31	267	19.648	0	1	0	0	1	0	1	1
CJW_Bb279	BB0245	Negative	First	32	7	16.768	0	1	0	0	1	0	1	1
CJW_Bb279	BB0245	Negative	First	32	8	23.04	0	1	0	0	1	0	1	1
CJW_Bb279	BB0245	Negative	First	33	6	19.136	0	1	0	0	1	0	1	1
CJW_Bb279	BB0245	Negative	First	33	10	23.68	0	1	0	0	1	0	1	1
CJW_Bb279	BB0245	Negative	First	33	13	16.64	0	1	0	0	1	0	1	1
CJW_Bb279	BB0245	Negative	First	33	590	15.808	0	1	0	0	1	0	1	1
CJW_Bb279	BB0245	Negative	First	34	282	27.52	0	1	0	0	1	0	1	1
CJW_Bb279	BB0245	Negative	First	35	5	18.944	0	1	0	0	1	0	1	1
CJW_Bb279	BB0245	Negative	First	35	7	16.832	0	1	0	0	1	0	1	1
CJW_Bb279	BB0245	Negative	First	35	11	26.56	0	1	0	0	1	0	1	1
CJW_Bb279	BB0245	Negative	First	35	14	22.592	0	1	0	0	1	0	1	1
CJW_Bb279	BB0245	Negative	First	35	16	17.6	0	1	0	0	1	0	1	1
CJW_Bb279	BB0245	Negative	First	35	17	18.816	0	1	0	0	1	0	1	1
CJW_Bb279	BB0245	Negative	First	35	24	26.496	1	1	0	0	1	0	2	1
CJW_Bb279	BB0245	Negative	First	35	25	11.84	0	1	0	0	1	0	1	1
CJW_Bb279	BB0245	Negative	First	35	26	22.208	0	1	0	0	1	0	1	1
CJW_Bb279	BB0245	Negative	First	35	294	15.68	0	1	0	0	1	0	1	1
CJW_Bb279	BB0245	Negative	First	37	5	17.792	0	1	0	0	1	0	1	1
CJW_Bb279	BB0245	Negative	First	37	12	23.936	0	1	0	0	1	0	1	1
CJW_Bb279	BB0245	Negative	First	37	20	18.56	0	1	0	0	1	0	1	1
CJW_Bb279	BB0245	Negative	First	38	6	20.544	0	1	0	0	1	0	1	1
CJW_Bb279	BB0245	Negative	First	38	8	20.032	0	1	0	0	1	0	1	1
CJW_Bb279	BB0245	Negative	First	39	5	21.056	0	1	0	0	1	0	1	1
CJW_Bb279	BB0245	Negative	First	40	3	16	0	1	0	0	1	0	1	1
CJW_Bb279	BB0245	Negative	First	41	7	17.792	0	1	0	0	1	0	1	1
CJW_Bb279	BB0245	Negative	First	41	30	23.104	0	1	0	0	1	0	1	1
CJW_Bb279	BB0245	Negative	First	41	32	19.392	0	1	0	0	1	0	1	1
CJW_Bb279	BB0245	Negative	First	41	51	20.48	0	1	0	0	1	0	1	1
CJW_Bb279	BB0245	Negative	First	42	8	25.792	0	1	0	0	1	0	1	1
CJW_Bb279	BB0245	Negative	First	42	11	22.784	0	1	0	0	1	0	1	1
CJW_Bb279	BB0245	Negative	First	42	18	33.792	1	0	1	1	0	1	2	2
CJW_Bb279	BB0245	Negative	First	42	322	17.216	0	1	0	0	1	0	1	1
CJW_Bb279	BB0245	Negative	First	43	3	19.328	0	1	0	0	1	0	1	1
CJW_Bb279	BB0245	Negative	First	45	8	20.864	0	1	0	0	1	0	1	1
CJW_Bb279	BB0245	Negative	First	45	12	18.432	0	1	0	0	1	0	1	1
CJW_Bb279	BB0245	Negative	First	45	17	20.864	0	1	0	0	1	0	1	1
CJW_Bb279	BB0245	Negative	First	45	22	26.816	0	1	0	0	1	0	1	1
CJW_Bb279	BB0245	Negative	First	46	4	23.296	0	1	0	0	1	0	1	1
CJW_Bb279	BB0245	Negative	First	46	5	21.312	0	1	0	0	1	0	1	1
CJW_Bb279	BB0245	Negative	First	46	8	35.136	0	1	1	0	0	1	2	1
CJW_Bb279	BB0245	Negative	First	46	11	19.392	0	1	0	0	1	0	1	1
CJW_Bb279	BB0245	Negative	First	47	14	26.752	0	1	0	0	1	0	1	1
CJW_Bb279	BB0245	Negative	First	48	2	18.368	0	1	0	0	1	0	1	1
CJW_Bb279	BB0245	Negative	First	48	6	25.664	0	1	0	1	1	0	1	2
CJW_Bb279	BB0245	Negative	First	48	7	22.144	0	1	0	0	1	0	1	1
CJW_Bb279	BB0245	Negative	First	48	11	26.624	0	1	0	0	1	0	1	1
CJW_Bb279	BB0245	Negative	First	49	2	23.424	0	1	0	0	1	0	1	1
CJW_Bb279	BB0245	Negative	First	49	8	20.288	0	1	0	0	1	0	1	1
CJW_Bb279	BB0245	Negative	First	49	17	19.776	0	1	0	0	0	0	1	0
CJW_Bb279	BB0245	Negative	First	50	6	21.952	0	1	0	0	1	0	1	1
CJW_Bb279	BB0245	Negative	First	50	610	16.384	0	1	0	0	1	0	1	1
CJW_Bb279	BB0245	Negative	First	50	611	20.224	0	1	0	0	1	0	1	1
CJW_Bb279	BB0245	Negative	First	51	4	27.072	0	1	0	0	1	0	1	1
CJW_Bb279	BB0245	Negative	First	51	8	19.712	0	1	0	0	1	0	1	1
CJW_Bb279	BB0245	Negative	First	51	13	22.272	0	1	0	0	1	0	1	1
CJW_Bb279	BB0245	Negative	First	51	26	17.28	0	1	0	0	1	0	1	1
CJW_Bb279	BB0245	Negative	First	51	27	22.784	0	1	0	0	1	0	1	1
CJW_Bb279	BB0245	Negative	First	52	3	25.216	0	1	0	0	1	0	1	1
CJW_Bb279	BB0245	Negative	First	52	12	17.728	0	1	0	0	1	0	1	1
CJW_Bb279	BB0245	Negative	First	53	2	29.376	0	1	0	1	1	0	1	2
CJW_Bb279	BB0245	Negative	First	53	5	25.28	0	1	0	0	1	0	1	1
CJW_Bb279	BB0245	Negative	First	53	13	19.776	0	1	0	0	1	0	1	1
CJW_Bb279	BB0245	Negative	First	53	24	22.144	0	1	0	0	1	0	1	1
CJW_Bb279	BB0245	Negative	First	53	26	18.56	0	1	0	0	1	0	1	1
CJW_Bb279	BB0245	Negative	First	53	27	27.264	0	1	0	0	1	0	1	1
CJW_Bb279	BB0245	Negative	First	53	29	29.376	0	1	0	0	1	1	1	2
CJW_Bb279	BB0245	Negative	First	53	31	24	0	1	0	0	1	0	1	1
CJW_Bb279	BB0245	Negative	First	53	342	26.624	0	1	0	0	1	0	1	1
CJW_Bb279	BB0245	Negative	First	55	3	25.984	0	1	0	0	1	0	1	1
CJW_Bb279	BB0245	Negative	First	55	6	20.608	0	1	0	0	1	0	1	1
CJW_Bb279	BB0245	Negative	First	55	12	23.04	0	0	0	0	1	0	0	1
CJW_Bb279	BB0245	Negative	First	55	20	21.952	0	1	0	0	1	0	1	1
CJW_Bb279	BB0245	Negative	First	55	33	27.712	0	0	0	0	0	0	0	0
CJW_Bb279	BB0245	Negative	First	55	591	20.864	0	1	0	0	1	0	1	1
CJW_Bb279	BB0245	Negative	First	55	598	15.04	0	1	0	0	1	0	1	1
CJW_Bb279	BB0245	Negative	First	55	599	13.824	0	1	0	0	1	0	1	1
CJW_Bb279	BB0245	Negative	First	56	1	15.936	0	1	0	0	1	0	1	1
CJW_Bb279	BB0245	Negative	First	56	3	19.904	0	1	0	0	1	0	1	1
CJW_Bb279	BB0245	Negative	First	56	5	22.72	0	1	0	0	1	0	1	1
CJW_Bb279	BB0245	Negative	First	56	9	15.552	0	1	0	0	1	0	1	1
CJW_Bb279	BB0245	Negative	First	56	15	23.232	0	1	0	0	1	0	1	1
CJW_Bb279	BB0245	Negative	First	56	20	18.88	0	1	0	0	1	0	1	1
CJW_Bb279	BB0245	Negative	First	56	21	19.776	0	1	0	0	1	0	1	1
CJW_Bb279	BB0245	Negative	First	56	24	17.088	0	1	0	0	1	0	1	1
CJW_Bb279	BB0245	Negative	First	56	367	19.136	0	1	0	0	1	0	1	1
CJW_Bb279	BB0245	Negative	First	57	10	18.432	0	1	0	0	1	0	1	1
CJW_Bb279	BB0245	Negative	First	57	17	20.096	0	1	0	0	1	0	1	1
CJW_Bb279	BB0245	Negative	First	58	2	21.184	0	1	0	0	1	0	1	1
CJW_Bb279	BB0245	Negative	First	58	4	30.08	0	1	0	0	1	1	1	2
CJW_Bb279	BB0245	Negative	First	58	8	15.552	0	0	0	0	0	0	0	0
CJW_Bb279	BB0245	Negative	First	58	22	19.84	0	1	0	0	1	0	1	1
CJW_Bb279	BB0245	Negative	First	58	24	19.776	0	1	0	0	1	0	1	1
CJW_Bb279	BB0245	Negative	First	58	29	16.512	0	1	0	0	1	0	1	1
CJW_Bb279	BB0245	Negative	First	58	32	29.952	0	1	0	0	1	0	1	1
CJW_Bb279	BB0245	Negative	First	58	35	18.624	0	1	0	0	1	0	1	1
CJW_Bb279	BB0245	Negative	First	58	37	19.84	0	1	0	0	1	0	1	1
CJW_Bb279	BB0245	Negative	First	58	40	23.552	0	1	0	0	1	0	1	1
CJW_Bb279	BB0245	Negative	First	58	380	24.256	0	1	0	0	1	0	1	1
CJW_Bb279	BB0245	Negative	First	59	3	17.664	0	1	0	0	1	0	1	1
CJW_Bb279	BB0245	Negative	First	59	7	19.84	0	1	0	0	1	0	1	1
CJW_Bb279	BB0245	Negative	First	59	11	24.896	0	1	0	0	1	0	1	1
CJW_Bb279	BB0245	Negative	First	59	12	18.048	0	1	0	0	1	0	1	1
CJW_Bb279	BB0245	Negative	First	59	16	19.072	0	1	0	0	1	0	1	1
CJW_Bb279	BB0245	Negative	First	59	25	29.76	0	1	0	0	1	0	1	1
CJW_Bb279	BB0245	Negative	First	59	27	24.448	0	1	0	0	1	0	1	1
CJW_Bb279	BB0245	Negative	First	59	383	23.168	0	1	0	0	1	0	1	1
CJW_Bb279	BB0245	Negative	First	60	2	19.456	0	1	0	0	1	0	1	1
CJW_Bb279	BB0245	Negative	First	60	10	21.44	0	1	0	0	1	0	1	1
CJW_Bb279	BB0245	Negative	First	60	12	21.76	0	1	0	0	0	0	1	0
CJW_Bb279	BB0245	Negative	First	60	13	17.344	0	1	0	0	1	0	1	1
CJW_Bb279	BB0245	Negative	First	60	18	18.944	0	1	0	0	1	0	1	1
CJW_Bb279	BB0245	Negative	First	60	36	25.024	0	1	0	1	1	0	1	2
CJW_Bb279	BB0245	Negative	First	60	386	17.088	0	1	0	0	1	0	1	1
CJW_Bb279	BB0245	Negative	First	60	600	14.848	0	1	0	0	0	0	1	0
CJW_Bb279	BB0245	Negative	First	60	601	15.296	0	1	0	0	1	0	1	1
CJW_Bb279	BB0245	Negative	First	60	608	16.576	0	1	0	0	1	0	1	1
CJW_Bb279	BB0245	Negative	First	60	609	16.64	0	1	0	0	1	0	1	1
CJW_Bb279	BB0245	Negative	First	61	6	20.864	0	1	0	0	1	0	1	1
CJW_Bb279	BB0245	Negative	First	61	7	19.072	0	1	0	0	1	0	1	1
CJW_Bb279	BB0245	Negative	First	61	10	18.112	0	1	0	0	1	0	1	1
CJW_Bb279	BB0245	Negative	First	61	12	17.6	0	1	0	0	1	0	1	1
CJW_Bb279	BB0245	Negative	First	61	16	29.376	0	1	0	1	1	1	1	3
CJW_Bb279	BB0245	Negative	First	61	24	21.632	0	1	0	0	1	0	1	1
CJW_Bb279	BB0245	Negative	First	61	27	20.416	0	1	0	0	1	0	1	1
CJW_Bb279	BB0245	Negative	First	61	33	19.072	0	1	0	0	1	0	1	1
CJW_Bb279	BB0245	Negative	First	61	40	18.752	0	1	0	0	1	0	1	1
CJW_Bb279	BB0245	Negative	First	61	42	18.048	0	1	0	0	1	0	1	1
CJW_Bb279	BB0245	Negative	First	61	403	16.768	0	1	0	0	1	0	1	1
CJW_Bb279	BB0245	Negative	First	62	15	26.304	0	1	0	1	1	0	1	2
CJW_Bb279	BB0245	Negative	First	62	18	18.112	0	1	0	0	1	0	1	1
CJW_Bb279	BB0245	Negative	First	62	27	27.712	0	1	0	0	1	0	1	1
CJW_Bb279	BB0245	Negative	First	62	28	15.104	0	1	0	0	1	0	1	1
CJW_Bb279	BB0245	Negative	First	62	32	15.936	0	1	0	0	1	0	1	1
CJW_Bb279	BB0245	Negative	First	63	3	23.68	0	1	0	0	1	0	1	1
CJW_Bb279	BB0245	Negative	First	63	15	23.808	0	1	0	0	1	0	1	1
CJW_Bb279	BB0245	Negative	First	63	18	24.896	0	1	0	0	1	0	1	1
CJW_Bb279	BB0245	Negative	First	63	22	20.736	0	1	0	0	1	0	1	1
CJW_Bb279	BB0245	Negative	First	63	23	21.12	0	1	0	0	1	1	1	2
CJW_Bb279	BB0245	Negative	First	63	27	22.144	0	1	0	0	1	0	1	1
CJW_Bb279	BB0245	Negative	First	63	425	22.784	0	1	0	0	1	0	1	1
CJW_Bb279	BB0245	Negative	First	64	5	23.232	0	1	0	0	1	0	1	1
CJW_Bb279	BB0245	Negative	First	64	7	23.744	0	1	0	0	1	0	1	1
CJW_Bb279	BB0245	Negative	First	64	12	20.672	0	1	0	0	1	0	1	1
CJW_Bb279	BB0245	Negative	First	64	15	24.128	0	1	0	0	1	0	1	1
CJW_Bb279	BB0245	Negative	First	65	4	18.048	0	1	0	0	1	0	1	1
CJW_Bb279	BB0245	Negative	First	65	9	22.72	0	1	0	0	1	0	1	1
CJW_Bb279	BB0245	Negative	First	65	10	19.136	0	1	0	0	1	0	1	1
CJW_Bb279	BB0245	Negative	First	65	18	35.584	1	0	1	1	0	1	2	2
CJW_Bb279	BB0245	Negative	First	65	435	19.648	0	1	0	0	1	0	1	1
CJW_Bb279	BB0245	Negative	First	67	3	28.8	0	1	0	0	1	0	1	1
CJW_Bb279	BB0245	Negative	First	67	6	23.936	0	1	0	1	1	1	1	3
CJW_Bb279	BB0245	Negative	First	67	8	32.384	0	1	0	0	1	1	1	2
CJW_Bb279	BB0245	Negative	First	67	12	17.728	0	1	0	0	1	0	1	1
CJW_Bb279	BB0245	Negative	First	67	13	18.368	0	1	0	0	1	0	1	1
CJW_Bb279	BB0245	Negative	First	67	15	21.12	0	1	0	0	1	0	1	1
CJW_Bb279	BB0245	Negative	First	67	21	24.256	0	1	0	0	1	0	1	1
CJW_Bb279	BB0245	Negative	First	67	25	18.88	0	1	0	0	1	0	1	1
CJW_Bb279	BB0245	Negative	First	67	28	15.936	0	1	0	0	1	0	1	1
CJW_Bb279	BB0245	Negative	First	67	604	16.064	0	0	0	0	1	0	0	1
CJW_Bb279	BB0245	Negative	First	67	605	15.552	0	1	0	1	0	1	1	2
CJW_Bb279	BB0245	Negative	First	68	2	27.392	0	1	0	1	1	1	1	3
CJW_Bb279	BB0245	Negative	First	68	12	19.008	0	1	0	0	1	0	1	1
CJW_Bb279	BB0245	Negative	First	68	14	23.936	0	1	0	0	1	0	1	1
CJW_Bb279	BB0245	Negative	First	68	19	19.904	0	1	0	0	1	0	1	1
CJW_Bb279	BB0245	Negative	First	68	22	33.408	1	0	1	1	0	1	2	2
CJW_Bb279	BB0245	Negative	First	68	456	23.104	0	1	0	0	1	0	1	1
CJW_Bb279	BB0245	Negative	First	68	459	17.984	0	1	0	0	1	0	1	1
CJW_Bb279	BB0245	Negative	First	69	8	21.76	0	1	0	0	1	0	1	1
CJW_Bb279	BB0245	Negative	First	69	10	19.584	0	1	0	0	1	0	1	1
CJW_Bb279	BB0245	Negative	First	69	12	20.224	0	1	0	0	1	0	1	1
CJW_Bb279	BB0245	Negative	First	69	15	23.68	0	1	0	0	1	0	1	1
CJW_Bb279	BB0245	Negative	First	69	613	22.656	0	1	0	0	1	0	1	1
CJW_Bb279	BB0245	Negative	First	69	612	18.24	0	1	0	0	1	0	1	1
CJW_Bb279	BB0245	Negative	First	70	7	18.752	0	1	0	0	1	0	1	1
CJW_Bb279	BB0245	Negative	First	70	9	21.504	0	1	0	0	1	0	1	1
CJW_Bb279	BB0245	Negative	First	71	3	16.768	0	1	0	0	1	0	1	1
CJW_Bb279	BB0245	Negative	First	71	8	22.4	0	1	0	1	1	0	1	2
CJW_Bb279	BB0245	Negative	First	71	11	27.648	0	1	0	0	1	0	1	1
CJW_Bb279	BB0245	Negative	First	72	4	22.208	0	1	0	0	1	0	1	1
CJW_Bb279	BB0245	Negative	First	72	8	27.072	0	1	0	0	1	0	1	1
CJW_Bb279	BB0245	Negative	First	72	10	22.208	0	1	0	0	1	0	1	1
CJW_Bb279	BB0245	Negative	First	72	16	19.456	0	1	0	0	1	0	1	1
CJW_Bb279	BB0245	Negative	First	72	21	17.984	0	1	0	0	1	0	1	1
CJW_Bb279	BB0245	Negative	First	73	3	22.08	0	1	0	0	1	0	1	1
CJW_Bb279	BB0245	Negative	First	73	5	17.472	0	1	0	0	1	0	1	1
CJW_Bb279	BB0245	Negative	First	73	12	20.032	0	1	0	0	1	0	1	1
CJW_Bb279	BB0245	Negative	First	73	13	22.72	0	1	0	0	1	0	1	1
CJW_Bb279	BB0245	Negative	First	73	16	24.704	0	1	0	0	1	0	1	1
CJW_Bb279	BB0245	Negative	First	73	17	26.88	0	1	0	0	1	0	1	1
CJW_Bb279	BB0245	Negative	First	73	22	22.656	0	1	0	0	1	0	1	1
CJW_Bb279	BB0245	Negative	First	73	24	18.112	0	1	0	0	1	0	1	1
CJW_Bb279	BB0245	Negative	First	73	27	22.272	0	1	0	0	1	0	1	1
CJW_Bb279	BB0245	Negative	First	74	9	25.728	0	1	0	0	1	0	1	1
CJW_Bb279	BB0245	Negative	First	74	10	25.024	0	1	0	0	1	0	1	1
CJW_Bb279	BB0245	Negative	First	74	12	24.768	0	1	0	0	1	0	1	1
CJW_Bb279	BB0245	Negative	First	74	13	18.752	0	1	0	0	1	0	1	1
CJW_Bb279	BB0245	Negative	First	74	14	22.592	0	1	0	0	1	0	1	1
CJW_Bb279	BB0245	Negative	First	74	18	20.288	0	1	0	0	1	0	1	1
CJW_Bb279	BB0245	Negative	First	74	24	16.384	0	1	0	0	1	0	1	1
CJW_Bb279	BB0245	Negative	First	75	3	29.056	0	1	0	0	1	0	1	1
CJW_Bb279	BB0245	Negative	First	75	4	16.512	0	1	0	0	1	0	1	1
CJW_Bb279	BB0245	Negative	First	75	8	19.392	0	1	0	0	1	0	1	1
CJW_Bb279	BB0245	Negative	First	75	13	22.272	0	1	0	0	1	0	1	1
CJW_Bb279	BB0245	Negative	First	75	18	25.216	0	1	0	0	1	0	1	1
CJW_Bb279	BB0245	Negative	First	75	483	27.84	0	1	0	0	1	0	1	1
CJW_Bb279	BB0245	Negative	First	75	486	17.856	0	1	0	0	1	0	1	1
CJW_Bb279	BB0245	Negative	First	76	4	24.512	0	1	0	0	1	0	1	1
CJW_Bb279	BB0245	Negative	First	76	6	20.864	0	1	0	0	1	0	1	1
CJW_Bb279	BB0245	Negative	First	76	12	15.872	0	1	0	0	1	0	1	1
CJW_Bb279	BB0245	Negative	First	76	14	28.416	0	1	0	0	1	0	1	1
CJW_Bb279	BB0245	Negative	First	76	19	20.544	0	1	0	0	1	0	1	1
CJW_Bb279	BB0245	Negative	First	76	596	14.336	0	1	0	0	1	0	1	1
CJW_Bb279	BB0245	Negative	First	76	597	13.824	0	1	0	0	1	0	1	1
CJW_Bb279	BB0245	Negative	First	77	10	22.592	0	1	0	0	1	0	1	1
CJW_Bb279	BB0245	Negative	First	78	2	24.128	0	1	0	0	1	0	1	1
CJW_Bb279	BB0245	Negative	First	78	6	30.336	0	1	0	0	1	0	1	1
CJW_Bb279	BB0245	Negative	First	78	9	19.328	0	1	0	0	1	0	1	1
CJW_Bb279	BB0245	Negative	First	78	12	20.672	0	1	0	0	1	0	1	1
CJW_Bb279	BB0245	Negative	First	78	18	20.032	0	1	0	0	1	0	1	1
CJW_Bb279	BB0245	Negative	First	79	3	16.64	0	1	0	0	1	0	1	1
CJW_Bb279	BB0245	Negative	First	79	4	21.888	0	1	0	0	1	0	1	1
CJW_Bb279	BB0245	Negative	First	79	13	22.08	0	1	0	0	1	0	1	1
CJW_Bb279	BB0245	Negative	First	79	15	22.336	0	1	0	0	1	0	1	1
CJW_Bb279	BB0245	Negative	First	79	16	21.248	0	1	0	0	1	0	1	1
CJW_Bb279	BB0245	Negative	First	79	17	31.744	1	0	1	1	0	0	2	1
CJW_Bb279	BB0245	Negative	First	79	20	19.328	0	1	0	0	1	0	1	1
CJW_Bb279	BB0245	Negative	First	79	21	24.832	0	1	0	0	1	0	1	1
CJW_Bb279	BB0245	Negative	First	80	5	23.36	0	1	0	0	1	0	1	1
CJW_Bb279	BB0245	Negative	First	80	6	35.456	0	0	1	1	0	1	1	2
CJW_Bb279	BB0245	Negative	First	80	11	23.232	0	1	0	0	1	0	1	1
CJW_Bb279	BB0245	Negative	First	80	15	27.712	0	1	0	0	1	0	1	1
CJW_Bb279	BB0245	Negative	First	80	16	23.296	0	1	0	0	1	0	1	1
CJW_Bb279	BB0245	Negative	First	82	1	19.328	0	1	0	0	1	0	1	1
CJW_Bb279	BB0245	Negative	First	82	11	30.848	0	1	0	0	1	0	1	1
CJW_Bb279	BB0245	Negative	First	82	14	23.616	0	1	0	0	1	0	1	1
CJW_Bb279	BB0245	Negative	First	82	15	21.696	0	1	0	0	1	0	1	1
CJW_Bb279	BB0245	Negative	First	82	17	17.92	0	1	0	0	1	0	1	1
CJW_Bb279	BB0245	Negative	First	83	12	23.232	0	1	0	0	1	0	1	1
CJW_Bb279	BB0245	Negative	First	83	15	18.176	0	1	0	0	1	0	1	1
CJW_Bb279	BB0245	Negative	First	83	18	21.184	0	1	0	0	1	0	1	1
CJW_Bb279	BB0245	Negative	First	84	1	20.032	0	1	0	1	1	0	1	2
CJW_Bb279	BB0245	Negative	First	84	9	22.336	0	1	0	0	1	0	1	1
CJW_Bb279	BB0245	Negative	First	84	11	20.928	0	1	0	0	1	0	1	1
CJW_Bb279	BB0245	Negative	First	84	14	20.288	0	1	0	0	1	0	1	1
CJW_Bb279	BB0245	Negative	First	84	15	23.488	0	1	0	0	1	0	1	1
CJW_Bb279	BB0245	Negative	First	84	593	15.104	0	1	0	0	1	0	1	1
CJW_Bb279	BB0245	Negative	First	85	17	27.328	0	1	0	0	1	0	1	1
CJW_Bb279	BB0245	Negative	First	85	517	21.504	0	1	0	0	1	0	1	1
CJW_Bb279	BB0245	Negative	First	85	594	14.016	0	1	0	0	1	0	1	1
CJW_Bb279	BB0245	Negative	First	85	595	13.184	0	1	0	0	1	0	1	1
CJW_Bb279	BB0245	Negative	First	86	9	23.488	0	1	0	0	1	0	1	1
CJW_Bb279	BB0245	Negative	First	86	15	26.176	0	1	1	0	1	1	2	2
CJW_Bb279	BB0245	Negative	First	88	2	17.152	0	1	0	0	1	0	1	1
CJW_Bb279	BB0245	Negative	First	88	16	16.512	0	1	0	0	1	0	1	1
CJW_Bb279	BB0245	Negative	First	88	22	19.648	0	1	0	0	1	0	1	1
CJW_Bb279	BB0245	Negative	First	88	27	17.6	0	1	0	0	1	0	1	1
CJW_Bb279	BB0245	Negative	First	88	523	17.664	0	1	0	0	1	0	1	1
CJW_Bb279	BB0245	Negative	First	88	606	17.024	0	1	0	0	1	0	1	1
CJW_Bb279	BB0245	Negative	First	88	607	15.104	0	1	0	0	1	0	1	1
CJW_Bb279	BB0245	Negative	First	89	2	30.272	0	1	0	0	1	0	1	1
CJW_Bb279	BB0245	Negative	First	89	6	24.768	0	1	0	0	1	0	1	1
CJW_Bb279	BB0245	Negative	First	89	7	21.504	0	1	0	0	1	0	1	1
CJW_Bb279	BB0245	Negative	First	89	11	21.056	0	1	0	0	1	1	1	2
CJW_Bb279	BB0245	Negative	First	89	14	17.28	0	1	0	0	1	0	1	1
CJW_Bb279	BB0245	Negative	First	89	18	25.472	0	1	0	0	1	0	1	1
CJW_Bb279	BB0245	Negative	First	89	21	16.576	0	1	0	0	1	0	1	1
CJW_Bb279	BB0245	Negative	First	90	1	29.312	0	1	0	0	1	0	1	1
CJW_Bb279	BB0245	Negative	First	91	11	24.896	0	1	0	0	1	0	1	1
CJW_Bb279	BB0245	Negative	First	94	8	21.76	0	1	0	1	1	0	1	2
CJW_Bb279	BB0245	Negative	First	94	11	25.024	0	1	0	0	1	0	1	1
CJW_Bb279	BB0245	Negative	First	94	15	16.896	0	1	0	0	1	0	1	1
CJW_Bb279	BB0245	Negative	First	94	19	20.736	0	1	0	0	1	0	1	1
CJW_Bb279	BB0245	Negative	First	94	20	19.2	0	0	0	0	0	0	0	0
CJW_Bb279	BB0245	Negative	First	94	24	20.032	0	1	0	0	1	0	1	1
CJW_Bb279	BB0245	Negative	First	94	26	18.816	0	1	0	0	1	0	1	1
CJW_Bb279	BB0245	Negative	First	95	2	24.896	0	1	0	0	1	0	1	1
CJW_Bb279	BB0245	Negative	First	95	11	24.192	0	1	0	0	1	0	1	1
CJW_Bb279	BB0245	Negative	First	95	12	16.64	0	1	0	0	1	0	1	1
CJW_Bb279	BB0245	Negative	First	95	545	18.624	0	1	0	0	1	0	1	1
CJW_Bb279	BB0245	Negative	First	95	603	15.616	0	1	0	0	1	0	1	1
CJW_Bb279	BB0245	Negative	First	95	602	15.872	0	1	0	0	1	0	1	1
CJW_Bb279	BB0245	Negative	First	96	5	20.48	0	1	0	0	1	0	1	1
CJW_Bb279	BB0245	Negative	First	96	6	25.984	0	1	0	0	1	0	1	1
CJW_Bb279	BB0245	Negative	First	96	546	21.056	0	1	0	0	1	0	1	1
CJW_Bb279	BB0245	Negative	First	97	6	19.392	0	1	0	0	1	0	1	1
CJW_Bb279	BB0245	Negative	First	97	18	26.624	0	1	0	0	1	0	1	1
CJW_Bb279	BB0245	Negative	First	97	25	17.856	0	1	0	0	1	0	1	1
CJW_Bb279	BB0245	Negative	First	97	26	20.608	0	1	0	0	1	0	1	1
CJW_Bb279	BB0245	Negative	First	97	27	31.488	0	0	1	1	0	1	1	2
CJW_Bb279	BB0245	Negative	First	99	5	20.416	0	0	0	0	1	0	0	1
CJW_Bb279	BB0245	Negative	First	99	7	23.424	0	1	0	0	1	0	1	1
CJW_Bb279	BB0245	Negative	First	99	10	18.56	0	1	0	0	1	0	1	1
CJW_Bb279	BB0245	Negative	First	99	11	22.592	0	0	0	0	0	0	0	0
CJW_Bb279	BB0245	Negative	First	99	13	31.936	1	1	1	1	1	1	3	3
CJW_Bb279	BB0245	Negative	First	99	14	15.872	0	1	0	0	1	0	1	1
CJW_Bb279	BB0245	Negative	First	99	20	19.328	0	1	0	0	1	0	1	1
CJW_Bb279	BB0245	Negative	First	99	25	19.648	0	1	0	0	1	0	1	1
CJW_Bb279	BB0245	Negative	First	99	26	31.936	0	1	0	0	1	0	1	1
CJW_Bb279	BB0245	Negative	Second	1	2	21.952	0	1	0	0	1	0	1	1
CJW_Bb279	BB0245	Negative	Second	1	4	27.776	0	1	0	0	1	0	1	1
CJW_Bb279	BB0245	Negative	Second	1	7	19.648	0	1	0	0	1	0	1	1
CJW_Bb279	BB0245	Negative	Second	1	8	19.776	0	1	0	0	1	0	1	1
CJW_Bb279	BB0245	Negative	Second	1	9	23.936	0	1	0	0	1	0	1	1
CJW_Bb279	BB0245	Negative	Second	1	10	24.128	0	1	0	0	1	0	1	1
CJW_Bb279	BB0245	Negative	Second	1	13	15.68	0	1	0	0	1	0	1	1
CJW_Bb279	BB0245	Negative	Second	1	15	23.808	0	1	0	0	1	0	1	1
CJW_Bb279	BB0245	Negative	Second	2	4	21.056	0	1	1	0	1	1	2	2
CJW_Bb279	BB0245	Negative	Second	2	5	17.856	0	1	0	0	1	0	1	1
CJW_Bb279	BB0245	Negative	Second	2	23	27.776	0	1	0	0	1	0	1	1
CJW_Bb279	BB0245	Negative	Second	4	2	25.088	0	1	0	0	1	0	1	1
CJW_Bb279	BB0245	Negative	Second	4	4	28.224	1	0	0	0	1	0	1	1
CJW_Bb279	BB0245	Negative	Second	5	1	20.48	0	1	0	0	1	0	1	1
CJW_Bb279	BB0245	Negative	Second	5	2	23.744	0	1	0	0	1	0	1	1
CJW_Bb279	BB0245	Negative	Second	5	5	27.072	0	1	0	0	1	0	1	1
CJW_Bb279	BB0245	Negative	Second	5	9	17.984	0	1	0	0	1	0	1	1
CJW_Bb279	BB0245	Negative	Second	6	47	26.304	0	1	0	0	1	1	1	2
CJW_Bb279	BB0245	Negative	Second	6	1341	16.64	0	1	0	0	1	0	1	1
CJW_Bb279	BB0245	Negative	Second	6	1340	18.112	0	1	0	0	1	0	1	1
CJW_Bb279	BB0245	Negative	Second	7	3	18.56	0	1	0	0	1	0	1	1
CJW_Bb279	BB0245	Negative	Second	7	6	19.456	0	1	0	0	1	0	1	1
CJW_Bb279	BB0245	Negative	Second	7	9	15.296	0	1	0	0	1	0	1	1
CJW_Bb279	BB0245	Negative	Second	7	10	32.64	0	0	0	0	1	1	0	2
CJW_Bb279	BB0245	Negative	Second	7	11	21.888	0	1	0	0	1	0	1	1
CJW_Bb279	BB0245	Negative	Second	8	1	28.032	0	1	0	0	1	0	1	1
CJW_Bb279	BB0245	Negative	Second	8	5	18.88	0	1	0	1	1	0	1	2
CJW_Bb279	BB0245	Negative	Second	9	1	22.336	0	1	0	0	1	0	1	1
CJW_Bb279	BB0245	Negative	Second	9	2	17.472	0	1	0	0	1	0	1	1
CJW_Bb279	BB0245	Negative	Second	9	3	18.368	0	1	0	0	1	0	1	1
CJW_Bb279	BB0245	Negative	Second	9	7	28.416	0	1	0	0	1	0	1	1
CJW_Bb279	BB0245	Negative	Second	9	8	20.416	0	1	0	0	1	0	1	1
CJW_Bb279	BB0245	Negative	Second	9	10	24.576	0	1	0	0	1	0	1	1
CJW_Bb279	BB0245	Negative	Second	9	14	29.12	0	1	0	0	1	0	1	1
CJW_Bb279	BB0245	Negative	Second	9	17	29.952	0	1	0	0	1	0	1	1
CJW_Bb279	BB0245	Negative	Second	10	7	24	0	0	0	0	0	0	0	0
CJW_Bb279	BB0245	Negative	Second	16	8	16.64	0	1	0	1	1	1	1	3
CJW_Bb279	BB0245	Negative	Second	10	9	16.576	0	1	0	0	1	0	1	1
CJW_Bb279	BB0245	Negative	Second	11	6	25.856	0	0	1	0	1	1	1	2
CJW_Bb279	BB0245	Negative	Second	12	3	25.088	0	1	0	0	1	0	1	1
CJW_Bb279	BB0245	Negative	Second	12	4	22.784	0	1	0	0	1	0	1	1
CJW_Bb279	BB0245	Negative	Second	12	8	21.184	0	1	0	0	1	0	1	1
CJW_Bb279	BB0245	Negative	Second	13	2	28.16	0	1	0	0	1	0	1	1
CJW_Bb279	BB0245	Negative	Second	13	3	21.632	0	1	0	0	1	0	1	1
CJW_Bb279	BB0245	Negative	Second	13	5	29.824	0	1	0	0	1	0	1	1
CJW_Bb279	BB0245	Negative	Second	13	15	19.648	0	1	1	0	1	0	2	1
CJW_Bb279	BB0245	Negative	Second	13	18	23.744	0	0	0	0	0	0	0	0
CJW_Bb279	BB0245	Negative	Second	14	1	18.24	0	1	0	0	1	0	1	1
CJW_Bb279	BB0245	Negative	Second	14	4	18.432	0	1	0	0	1	0	1	1
CJW_Bb279	BB0245	Negative	Second	14	8	15.168	0	1	0	0	1	0	1	1
CJW_Bb279	BB0245	Negative	Second	14	19	22.016	0	1	0	0	1	0	1	1
CJW_Bb279	BB0245	Negative	Second	15	4	21.632	0	1	0	0	1	0	1	1
CJW_Bb279	BB0245	Negative	Second	15	7	23.296	0	1	0	0	1	0	1	1
CJW_Bb279	BB0245	Negative	Second	15	8	28.608	0	1	0	1	1	0	1	2
CJW_Bb279	BB0245	Negative	Second	132	9	17.024	0	1	0	1	1	1	1	3
CJW_Bb279	BB0245	Negative	Second	16	5	25.152	1	1	0	0	1	0	2	1
CJW_Bb279	BB0245	Negative	Second	179	11	17.408	1	0	0	1	1	1	1	3
CJW_Bb279	BB0245	Negative	Second	17	2	17.856	0	1	0	0	1	0	1	1
CJW_Bb279	BB0245	Negative	Second	17	7	21.696	0	1	0	0	1	0	1	1
CJW_Bb279	BB0245	Negative	Second	17	9	21.888	0	1	0	0	1	0	1	1
CJW_Bb279	BB0245	Negative	Second	17	10	20.928	0	1	0	0	1	0	1	1
CJW_Bb279	BB0245	Negative	Second	17	11	24.832	0	1	0	0	1	0	1	1
CJW_Bb279	BB0245	Negative	Second	18	4	21.76	0	1	0	0	1	0	1	1
CJW_Bb279	BB0245	Negative	Second	19	5	19.072	0	1	0	0	1	0	1	1
CJW_Bb279	BB0245	Negative	Second	19	7	18.112	1	1	0	0	1	0	2	1
CJW_Bb279	BB0245	Negative	Second	19	11	31.744	0	1	0	0	1	1	1	2
CJW_Bb279	BB0245	Negative	Second	19	111	28.672	0	0	0	0	1	0	0	1
CJW_Bb279	BB0245	Negative	Second	20	4	20.992	0	1	0	0	1	0	1	1
CJW_Bb279	BB0245	Negative	Second	20	7	19.904	0	1	0	0	1	0	1	1
CJW_Bb279	BB0245	Negative	Second	21	4	15.36	0	1	0	0	1	0	1	1
CJW_Bb279	BB0245	Negative	Second	21	10	24.704	0	1	0	0	1	0	1	1
CJW_Bb279	BB0245	Negative	Second	23	9	24.832	0	1	0	0	1	0	1	1
CJW_Bb279	BB0245	Negative	Second	23	12	17.024	0	1	0	0	1	0	1	1
CJW_Bb279	BB0245	Negative	Second	23	15	28.736	0	1	0	0	1	0	1	1
CJW_Bb279	BB0245	Negative	Second	23	18	17.472	0	1	0	0	1	1	1	2
CJW_Bb279	BB0245	Negative	Second	23	120	20.48	0	0	0	0	1	0	0	1
CJW_Bb279	BB0245	Negative	Second	23	122	15.104	0	1	0	0	1	0	1	1
CJW_Bb279	BB0245	Negative	Second	23	127	15.68	0	1	0	0	1	0	1	1
CJW_Bb279	BB0245	Negative	Second	24	4	25.856	0	1	0	0	1	0	1	1
CJW_Bb279	BB0245	Negative	Second	24	10	16.704	0	1	0	0	0	0	1	0
CJW_Bb279	BB0245	Negative	Second	24	11	22.272	0	1	0	0	1	0	1	1
CJW_Bb279	BB0245	Negative	Second	24	13	26.496	0	1	0	0	1	0	1	1
CJW_Bb279	BB0245	Negative	Second	24	18	23.296	0	1	0	0	1	0	1	1
CJW_Bb279	BB0245	Negative	Second	24	19	20.352	1	1	0	0	1	0	2	1
CJW_Bb279	BB0245	Negative	Second	24	20	22.208	0	1	0	0	1	0	1	1
CJW_Bb279	BB0245	Negative	Second	25	3	16.896	0	1	0	0	1	0	1	1
CJW_Bb279	BB0245	Negative	Second	25	5	23.936	0	1	0	0	1	0	1	1
CJW_Bb279	BB0245	Negative	Second	25	8	20.16	0	0	0	0	0	0	0	0
CJW_Bb279	BB0245	Negative	Second	25	9	24.96	0	1	0	0	1	0	1	1
CJW_Bb279	BB0245	Negative	Second	25	12	23.232	1	1	0	0	1	0	2	1
CJW_Bb279	BB0245	Negative	Second	27	5	23.936	0	0	0	0	0	0	0	0
CJW_Bb279	BB0245	Negative	Second	27	9	17.152	0	1	0	0	1	0	1	1
CJW_Bb279	BB0245	Negative	Second	27	12	19.456	0	1	0	0	1	0	1	1
CJW_Bb279	BB0245	Negative	Second	27	16	17.728	0	1	0	0	1	0	1	1
CJW_Bb279	BB0245	Negative	Second	27	18	18.624	0	1	0	0	1	0	1	1
CJW_Bb279	BB0245	Negative	Second	27	21	20.032	0	1	0	0	1	0	1	1
CJW_Bb279	BB0245	Negative	Second	28	3	21.184	0	1	0	0	1	0	1	1
CJW_Bb279	BB0245	Negative	Second	28	6	18.56	1	0	0	0	0	0	1	0
CJW_Bb279	BB0245	Negative	Second	28	9	18.176	0	1	0	0	1	0	1	1
CJW_Bb279	BB0245	Negative	Second	29	5	15.936	0	1	0	0	1	0	1	1
CJW_Bb279	BB0245	Negative	Second	29	159	18.176	0	1	0	0	1	0	1	1
CJW_Bb279	BB0245	Negative	Second	30	3	26.112	0	1	0	0	1	0	1	1
CJW_Bb279	BB0245	Negative	Second	31	2	18.176	0	1	0	0	1	0	1	1
CJW_Bb279	BB0245	Negative	Second	31	5	11.456	0	1	0	0	1	0	1	1
CJW_Bb279	BB0245	Negative	Second	31	165	16.896	0	1	0	0	1	0	1	1
CJW_Bb279	BB0245	Negative	Second	31	167	13.632	0	1	0	0	1	0	1	1
CJW_Bb279	BB0245	Negative	Second	31	166	14.656	0	1	0	0	1	0	1	1
CJW_Bb279	BB0245	Negative	Second	34	4	22.72	0	1	0	0	1	0	1	1
CJW_Bb279	BB0245	Negative	Second	34	6	20.48	0	1	0	0	1	0	1	1
CJW_Bb279	BB0245	Negative	Second	34	7	14.912	0	1	0	0	1	0	1	1
CJW_Bb279	BB0245	Negative	Second	34	172	14.208	0	1	0	0	1	0	1	1
CJW_Bb279	BB0245	Negative	Second	35	3	18.944	0	1	0	0	1	0	1	1
CJW_Bb279	BB0245	Negative	Second	35	4	17.6	0	1	0	0	1	0	1	1
CJW_Bb279	BB0245	Negative	Second	35	6	25.216	0	1	0	0	1	0	1	1
CJW_Bb279	BB0245	Negative	Second	35	7	21.952	0	1	0	0	1	0	1	1
CJW_Bb279	BB0245	Negative	Second	37	1	27.136	0	1	0	0	1	0	1	1
CJW_Bb279	BB0245	Negative	Second	37	5	18.304	0	1	0	0	1	0	1	1
CJW_Bb279	BB0245	Negative	Second	37	8	23.296	1	1	0	1	1	0	2	2
CJW_Bb279	BB0245	Negative	Second	38	3	25.344	0	1	0	0	1	0	1	1
CJW_Bb279	BB0245	Negative	Second	38	8	31.04	0	0	0	1	0	0	0	1
CJW_Bb279	BB0245	Negative	Second	38	16	20.16	0	1	0	0	1	0	1	1
CJW_Bb279	BB0245	Negative	Second	38	174	18.048	0	1	0	0	1	0	1	1
CJW_Bb279	BB0245	Negative	Second	39	5	26.368	0	1	0	0	1	0	1	1
CJW_Bb279	BB0245	Negative	Second	41	2	18.56	0	1	0	0	1	0	1	1
CJW_Bb279	BB0245	Negative	Second	41	3	34.816	1	0	1	1	1	0	2	2
CJW_Bb279	BB0245	Negative	Second	41	8	28.288	0	1	0	0	1	0	1	1
CJW_Bb279	BB0245	Negative	Second	41	10	24.064	0	1	0	0	1	0	1	1
CJW_Bb279	BB0245	Negative	Second	42	12	15.552	0	1	0	0	1	0	1	1
CJW_Bb279	BB0245	Negative	Second	42	13	27.84	0	1	0	0	1	0	1	1
CJW_Bb279	BB0245	Negative	Second	42	15	23.424	0	1	0	0	1	0	1	1
CJW_Bb279	BB0245	Negative	Second	42	18	15.616	0	0	0	0	0	0	0	0
CJW_Bb279	BB0245	Negative	Second	43	1	17.152	0	1	0	0	1	0	1	1
CJW_Bb279	BB0245	Negative	Second	43	3	26.176	0	1	0	0	1	0	1	1
CJW_Bb279	BB0245	Negative	Second	43	7	24.384	0	1	0	0	1	0	1	1
CJW_Bb279	BB0245	Negative	Second	44	18	16.256	0	1	0	0	1	0	1	1
CJW_Bb279	BB0245	Negative	Second	44	20	16.896	0	1	0	0	1	0	1	1
CJW_Bb279	BB0245	Negative	Second	45	2	24.512	0	1	0	0	1	0	1	1
CJW_Bb279	BB0245	Negative	Second	45	5	19.072	0	1	0	0	1	0	1	1
CJW_Bb279	BB0245	Negative	Second	45	12	25.984	0	1	0	0	1	0	1	1
CJW_Bb279	BB0245	Negative	Second	46	4	27.2	0	1	0	0	1	0	1	1
CJW_Bb279	BB0245	Negative	Second	46	10	24.192	0	1	0	0	1	0	1	1
CJW_Bb279	BB0245	Negative	Second	46	11	27.712	0	0	0	0	0	0	0	0
CJW_Bb279	BB0245	Negative	Second	46	206	24.128	0	1	0	1	1	0	1	2
CJW_Bb279	BB0245	Negative	Second	46	1342	24.448	0	1	0	0	1	0	1	1
CJW_Bb279	BB0245	Negative	Second	46	1343	19.584	0	1	0	0	1	0	1	1
CJW_Bb279	BB0245	Negative	Second	47	2	17.664	0	1	0	0	1	0	1	1
CJW_Bb279	BB0245	Negative	Second	47	3	17.216	0	1	0	0	1	0	1	1
CJW_Bb279	BB0245	Negative	Second	47	4	26.816	0	1	0	0	1	0	1	1
CJW_Bb279	BB0245	Negative	Second	47	9	18.048	0	1	0	0	1	0	1	1
CJW_Bb279	BB0245	Negative	Second	47	11	20.416	0	1	0	0	1	0	1	1
CJW_Bb279	BB0245	Negative	Second	47	12	30.976	0	1	0	0	1	0	1	1
CJW_Bb279	BB0245	Negative	Second	47	14	22.464	0	1	0	0	1	0	1	1
CJW_Bb279	BB0245	Negative	Second	47	15	24.128	0	1	0	0	1	0	1	1
CJW_Bb279	BB0245	Negative	Second	48	1	17.408	0	1	0	0	0	0	1	0
CJW_Bb279	BB0245	Negative	Second	48	3	26.752	0	1	0	0	0	1	1	1
CJW_Bb279	BB0245	Negative	Second	48	4	26.176	1	1	1	0	1	1	3	2
CJW_Bb279	BB0245	Negative	Second	48	5	20.544	0	1	0	0	1	0	1	1
CJW_Bb279	BB0245	Negative	Second	48	8	23.808	0	1	0	0	1	0	1	1
CJW_Bb279	BB0245	Negative	Second	48	210	31.424	0	0	1	0	1	0	1	1
CJW_Bb279	BB0245	Negative	Second	48	212	20.416	0	1	0	0	1	0	1	1
CJW_Bb279	BB0245	Negative	Second	48	211	18.624	0	1	0	0	1	0	1	1
CJW_Bb279	BB0245	Negative	Second	48	213	29.184	0	1	0	0	1	0	1	1
CJW_Bb279	BB0245	Negative	Second	49	1	16.64	0	0	0	0	0	0	0	0
CJW_Bb279	BB0245	Negative	Second	49	2	19.904	0	1	0	0	1	0	1	1
CJW_Bb279	BB0245	Negative	Second	50	2	22.016	0	1	0	0	1	0	1	1
CJW_Bb279	BB0245	Negative	Second	50	10	21.632	0	1	0	0	1	0	1	1
CJW_Bb279	BB0245	Negative	Second	50	217	19.968	0	1	0	0	1	0	1	1
CJW_Bb279	BB0245	Negative	Second	50	219	17.536	0	1	0	0	1	0	1	1
CJW_Bb279	BB0245	Negative	Second	51	6	28.864	1	1	1	0	1	1	3	2
CJW_Bb279	BB0245	Negative	Second	51	7	20.928	0	1	0	0	1	0	1	1
CJW_Bb279	BB0245	Negative	Second	51	10	32.576	0	1	1	0	1	1	2	2
CJW_Bb279	BB0245	Negative	Second	51	18	27.712	0	1	0	0	1	0	1	1
CJW_Bb279	BB0245	Negative	Second	52	5	20.672	0	1	0	0	1	0	1	1
CJW_Bb279	BB0245	Negative	Second	53	3	27.328	0	1	0	1	1	0	1	2
CJW_Bb279	BB0245	Negative	Second	53	12	21.376	0	1	0	0	1	0	1	1
CJW_Bb279	BB0245	Negative	Second	54	1	24.576	0	1	0	0	1	0	1	1
CJW_Bb279	BB0245	Negative	Second	54	2	34.048	0	1	0	0	1	0	1	1
CJW_Bb279	BB0245	Negative	Second	54	5	23.68	0	1	0	0	1	0	1	1
CJW_Bb279	BB0245	Negative	Second	54	8	24.064	0	1	0	0	1	0	1	1
CJW_Bb279	BB0245	Negative	Second	54	9	20.16	0	1	0	0	1	0	1	1
CJW_Bb279	BB0245	Negative	Second	54	10	27.776	0	1	0	0	1	0	1	1
CJW_Bb279	BB0245	Negative	Second	54	11	22.144	0	1	0	0	1	0	1	1
CJW_Bb279	BB0245	Negative	Second	55	2	18.048	0	1	0	0	1	0	1	1
CJW_Bb279	BB0245	Negative	Second	55	4	23.872	0	1	0	0	1	0	1	1
CJW_Bb279	BB0245	Negative	Second	55	7	28.864	0	1	0	0	1	0	1	1
CJW_Bb279	BB0245	Negative	Second	55	10	19.712	0	1	0	0	1	0	1	1
CJW_Bb279	BB0245	Negative	Second	55	11	29.44	0	1	0	0	1	0	1	1
CJW_Bb279	BB0245	Negative	Second	56	4	22.528	0	1	0	0	1	0	1	1
CJW_Bb279	BB0245	Negative	Second	56	8	23.104	0	1	0	0	1	0	1	1
CJW_Bb279	BB0245	Negative	Second	57	7	18.88	0	1	0	0	1	0	1	1
CJW_Bb279	BB0245	Negative	Second	57	11	19.968	0	1	0	0	1	0	1	1
CJW_Bb279	BB0245	Negative	Second	57	12	27.776	0	1	0	0	1	0	1	1
CJW_Bb279	BB0245	Negative	Second	57	14	20.544	0	1	0	0	1	0	1	1
CJW_Bb279	BB0245	Negative	Second	58	1	21.824	0	1	0	0	1	0	1	1
CJW_Bb279	BB0245	Negative	Second	58	3	18.816	0	0	1	0	1	0	1	1
CJW_Bb279	BB0245	Negative	Second	58	6	15.168	0	1	0	0	1	0	1	1
CJW_Bb279	BB0245	Negative	Second	58	257	29.568	0	1	0	0	1	1	1	2
CJW_Bb279	BB0245	Negative	Second	60	5	26.048	0	1	0	0	1	0	1	1
CJW_Bb279	BB0245	Negative	Second	60	8	25.728	0	1	0	0	1	0	1	1
CJW_Bb279	BB0245	Negative	Second	60	19	24.576	0	1	0	0	1	0	1	1
CJW_Bb279	BB0245	Negative	Second	60	21	24.384	0	1	0	0	1	0	1	1
CJW_Bb279	BB0245	Negative	Second	60	23	18.112	0	1	0	0	1	0	1	1
CJW_Bb279	BB0245	Negative	Second	60	56	21.248	0	1	0	0	1	0	1	1
CJW_Bb279	BB0245	Negative	Second	61	2	17.792	0	1	0	0	1	0	1	1
CJW_Bb279	BB0245	Negative	Second	61	7	36.544	1	0	0	1	1	0	1	2
CJW_Bb279	BB0245	Negative	Second	61	10	20.608	0	1	0	0	1	0	1	1
CJW_Bb279	BB0245	Negative	Second	61	15	18.56	0	1	0	0	1	0	1	1
CJW_Bb279	BB0245	Negative	Second	61	18	17.408	0	1	0	0	1	0	1	1
CJW_Bb279	BB0245	Negative	Second	61	21	17.728	0	1	0	0	1	0	1	1
CJW_Bb279	BB0245	Negative	Second	61	24	36.032	0	1	0	1	1	0	1	2
CJW_Bb279	BB0245	Negative	Second	61	25	21.184	0	1	0	0	1	0	1	1
CJW_Bb279	BB0245	Negative	Second	61	27	25.6	0	1	0	0	1	0	1	1
CJW_Bb279	BB0245	Negative	Second	61	28	17.728	0	1	0	0	1	0	1	1
CJW_Bb279	BB0245	Negative	Second	61	29	19.968	0	1	0	0	1	0	1	1
CJW_Bb279	BB0245	Negative	Second	61	33	23.04	0	1	0	0	1	0	1	1
CJW_Bb279	BB0245	Negative	Second	61	34	22.72	0	1	0	0	1	0	1	1
CJW_Bb279	BB0245	Negative	Second	61	40	29.76	0	1	0	1	1	0	1	2
CJW_Bb279	BB0245	Negative	Second	61	41	14.016	0	1	0	0	1	0	1	1
CJW_Bb279	BB0245	Negative	Second	61	45	14.336	0	1	0	0	1	0	1	1
CJW_Bb279	BB0245	Negative	Second	61	46	17.92	0	0	0	0	0	1	0	1
CJW_Bb279	BB0245	Negative	Second	61	47	17.408	0	1	0	0	0	1	1	1
CJW_Bb279	BB0245	Negative	Second	62	1	19.904	0	1	0	0	1	0	1	1
CJW_Bb279	BB0245	Negative	Second	62	3	29.888	0	1	0	1	1	0	1	2
CJW_Bb279	BB0245	Negative	Second	62	10	23.872	0	1	0	0	1	0	1	1
CJW_Bb279	BB0245	Negative	Second	62	14	22.784	0	1	0	0	1	0	1	1
CJW_Bb279	BB0245	Negative	Second	62	16	24.384	0	1	0	0	1	0	1	1
CJW_Bb279	BB0245	Negative	Second	62	29	25.472	0	0	0	0	0	0	0	0
CJW_Bb279	BB0245	Negative	Second	62	35	18.496	0	1	0	0	1	0	1	1
CJW_Bb279	BB0245	Negative	Second	62	53	22.784	0	1	0	0	1	0	1	1
CJW_Bb279	BB0245	Negative	Second	62	302	19.52	0	0	0	0	0	0	0	0
CJW_Bb279	BB0245	Negative	Second	62	1331	16.384	0	1	0	0	1	0	1	1
CJW_Bb279	BB0245	Negative	Second	62	1330	15.552	0	1	0	0	1	0	1	1
CJW_Bb279	BB0245	Negative	Second	63	9	19.52	0	1	0	0	1	0	1	1
CJW_Bb279	BB0245	Negative	Second	63	13	20.8	0	1	0	0	1	0	1	1
CJW_Bb279	BB0245	Negative	Second	63	17	18.304	0	1	0	0	1	0	1	1
CJW_Bb279	BB0245	Negative	Second	63	18	19.52	0	1	0	0	1	0	1	1
CJW_Bb279	BB0245	Negative	Second	63	23	15.104	0	1	0	0	1	0	1	1
CJW_Bb279	BB0245	Negative	Second	63	27	22.08	0	1	0	0	1	0	1	1
CJW_Bb279	BB0245	Negative	Second	63	28	30.976	0	1	0	0	1	0	1	1
CJW_Bb279	BB0245	Negative	Second	63	29	17.6	0	1	0	0	1	0	1	1
CJW_Bb279	BB0245	Negative	Second	63	30	23.36	0	1	0	0	1	0	1	1
CJW_Bb279	BB0245	Negative	Second	63	33	16.064	0	1	0	0	1	0	1	1
CJW_Bb279	BB0245	Negative	Second	63	313	22.528	0	1	0	0	1	0	1	1
CJW_Bb279	BB0245	Negative	Second	63	321	17.152	0	1	0	0	1	0	1	1
CJW_Bb279	BB0245	Negative	Second	64	1	22.144	0	1	0	0	1	0	1	1
CJW_Bb279	BB0245	Negative	Second	16	1	26.048	0	1	0	1	1	1	1	3
CJW_Bb279	BB0245	Negative	Second	65	4	28.224	0	1	0	0	1	0	1	1
CJW_Bb279	BB0245	Negative	Second	65	9	17.792	0	1	0	0	1	0	1	1
CJW_Bb279	BB0245	Negative	Second	65	12	21.824	0	1	0	0	1	0	1	1
CJW_Bb279	BB0245	Negative	Second	66	4	16.768	0	1	0	0	1	0	1	1
CJW_Bb279	BB0245	Negative	Second	67	1	22.656	0	1	0	0	1	0	1	1
CJW_Bb279	BB0245	Negative	Second	67	3	23.104	0	1	0	0	1	0	1	1
CJW_Bb279	BB0245	Negative	Second	67	4	34.816	0	1	1	0	1	1	2	2
CJW_Bb279	BB0245	Negative	Second	67	6	21.44	0	1	0	0	1	0	1	1
CJW_Bb279	BB0245	Negative	Second	67	8	27.904	0	1	0	0	1	0	1	1
CJW_Bb279	BB0245	Negative	Second	67	9	26.24	0	1	0	1	1	0	1	2
CJW_Bb279	BB0245	Negative	Second	68	3	20.352	0	1	0	0	1	0	1	1
CJW_Bb279	BB0245	Negative	Second	68	14	27.648	0	1	0	0	1	0	1	1
CJW_Bb279	BB0245	Negative	Second	68	17	21.44	0	1	0	0	1	0	1	1
CJW_Bb279	BB0245	Negative	Second	68	19	15.488	0	1	0	0	1	0	1	1
CJW_Bb279	BB0245	Negative	Second	68	22	19.968	0	1	0	0	1	0	1	1
CJW_Bb279	BB0245	Negative	Second	68	24	17.344	0	1	0	0	1	0	1	1
CJW_Bb279	BB0245	Negative	Second	68	29	19.008	0	1	0	0	1	0	1	1
CJW_Bb279	BB0245	Negative	Second	68	30	17.088	0	1	0	0	1	0	1	1
CJW_Bb279	BB0245	Negative	Second	68	349	21.312	0	1	0	0	1	0	1	1
CJW_Bb279	BB0245	Negative	Second	68	351	19.648	0	1	0	0	1	1	1	2
CJW_Bb279	BB0245	Negative	Second	69	1	17.408	0	1	0	0	1	0	1	1
CJW_Bb279	BB0245	Negative	Second	69	5	22.016	0	1	0	0	1	0	1	1
CJW_Bb279	BB0245	Negative	Second	69	19	26.752	0	1	0	0	1	0	1	1
CJW_Bb279	BB0245	Negative	Second	69	24	24.896	0	1	0	0	1	0	1	1
CJW_Bb279	BB0245	Negative	Second	70	1	25.728	0	1	0	0	1	0	1	1
CJW_Bb279	BB0245	Negative	Second	70	6	23.552	0	1	0	0	1	0	1	1
CJW_Bb279	BB0245	Negative	Second	70	8	22.464	0	1	0	0	1	0	1	1
CJW_Bb279	BB0245	Negative	Second	71	4	25.024	0	1	0	0	1	0	1	1
CJW_Bb279	BB0245	Negative	Second	71	5	21.44	0	1	0	0	1	0	1	1
CJW_Bb279	BB0245	Negative	Second	71	359	24.064	0	1	0	0	1	0	1	1
CJW_Bb279	BB0245	Negative	Second	71	362	19.008	0	1	0	1	1	0	1	2
CJW_Bb279	BB0245	Negative	Second	72	2	19.392	0	1	0	0	1	0	1	1
CJW_Bb279	BB0245	Negative	Second	72	6	18.944	0	1	0	0	1	0	1	1
CJW_Bb279	BB0245	Negative	Second	72	7	23.36	0	1	0	0	1	0	1	1
CJW_Bb279	BB0245	Negative	Second	72	19	20.864	0	1	0	0	1	0	1	1
CJW_Bb279	BB0245	Negative	Second	72	24	32.96	0	1	1	0	1	1	2	2
CJW_Bb279	BB0245	Negative	Second	72	30	19.584	0	1	0	0	1	0	1	1
CJW_Bb279	BB0245	Negative	Second	72	33	19.072	0	1	0	0	1	0	1	1
CJW_Bb279	BB0245	Negative	Second	72	34	13.632	0	1	0	0	1	0	1	1
CJW_Bb279	BB0245	Negative	Second	72	39	20.8	0	1	0	0	1	0	1	1
CJW_Bb279	BB0245	Negative	Second	72	44	20.352	0	1	0	0	1	0	1	1
CJW_Bb279	BB0245	Negative	Second	72	384	30.08	0	0	0	0	0	0	0	0
CJW_Bb279	BB0245	Negative	Second	73	1	21.504	0	1	0	0	1	0	1	1
CJW_Bb279	BB0245	Negative	Second	73	2	23.936	0	1	0	0	1	0	1	1
CJW_Bb279	BB0245	Negative	Second	73	5	25.152	0	1	0	0	1	0	1	1
CJW_Bb279	BB0245	Negative	Second	73	6	25.024	0	1	0	0	1	0	1	1
CJW_Bb279	BB0245	Negative	Second	73	10	20.544	0	1	0	0	1	0	1	1
CJW_Bb279	BB0245	Negative	Second	73	20	21.952	0	1	0	0	1	0	1	1
CJW_Bb279	BB0245	Negative	Second	73	24	29.952	0	1	0	0	1	0	1	1
CJW_Bb279	BB0245	Negative	Second	73	30	23.168	0	1	0	0	1	0	1	1
CJW_Bb279	BB0245	Negative	Second	73	35	16.384	0	1	0	0	1	0	1	1
CJW_Bb279	BB0245	Negative	Second	73	36	19.392	0	1	0	1	1	0	1	2
CJW_Bb279	BB0245	Negative	Second	73	387	33.536	0	1	0	0	1	0	1	1
CJW_Bb279	BB0245	Negative	Second	73	392	15.616	0	0	1	0	0	1	1	1
CJW_Bb279	BB0245	Negative	Second	74	6	20.096	0	1	0	0	1	0	1	1
CJW_Bb279	BB0245	Negative	Second	74	12	17.216	1	1	0	0	1	0	2	1
CJW_Bb279	BB0245	Negative	Second	74	13	17.984	0	1	0	0	1	0	1	1
CJW_Bb279	BB0245	Negative	Second	74	15	17.408	0	1	0	0	1	0	1	1
CJW_Bb279	BB0245	Negative	Second	74	21	20.736	0	1	0	0	1	0	1	1
CJW_Bb279	BB0245	Negative	Second	74	37	17.408	1	0	0	0	0	0	1	0
CJW_Bb279	BB0245	Negative	Second	75	7	22.272	0	1	0	0	1	0	1	1
CJW_Bb279	BB0245	Negative	Second	75	15	21.056	0	1	0	0	1	0	1	1
CJW_Bb279	BB0245	Negative	Second	75	37	24.512	1	1	0	1	0	0	2	1
CJW_Bb279	BB0245	Negative	Second	76	5	22.784	0	1	0	0	1	0	1	1
CJW_Bb279	BB0245	Negative	Second	76	8	22.848	0	1	0	0	1	0	1	1
CJW_Bb279	BB0245	Negative	Second	76	11	26.368	0	1	0	0	1	0	1	1
CJW_Bb279	BB0245	Negative	Second	76	17	19.648	0	1	0	0	1	0	1	1
CJW_Bb279	BB0245	Negative	Second	76	19	34.432	1	1	0	0	1	1	2	2
CJW_Bb279	BB0245	Negative	Second	76	24	24	0	1	0	0	1	1	1	2
CJW_Bb279	BB0245	Negative	Second	76	29	30.4	0	1	0	0	1	0	1	1
CJW_Bb279	BB0245	Negative	Second	76	34	16.704	0	1	0	0	1	0	1	1
CJW_Bb279	BB0245	Negative	Second	76	35	30.272	0	1	0	1	1	0	1	2
CJW_Bb279	BB0245	Negative	Second	77	8	18.112	0	1	0	0	1	0	1	1
CJW_Bb279	BB0245	Negative	Second	77	15	24.64	0	1	0	0	1	0	1	1
CJW_Bb279	BB0245	Negative	Second	77	23	17.728	0	1	0	0	1	0	1	1
CJW_Bb279	BB0245	Negative	Second	77	29	22.976	0	1	0	0	1	0	1	1
CJW_Bb279	BB0245	Negative	Second	77	31	25.408	0	1	0	0	1	0	1	1
CJW_Bb279	BB0245	Negative	Second	77	32	22.976	0	1	0	0	1	0	1	1
CJW_Bb279	BB0245	Negative	Second	77	34	21.824	0	1	0	0	1	0	1	1
CJW_Bb279	BB0245	Negative	Second	77	35	20.544	0	1	0	0	1	0	1	1
CJW_Bb279	BB0245	Negative	Second	77	434	21.504	0	1	0	0	1	0	1	1
CJW_Bb279	BB0245	Negative	Second	78	10	18.496	0	1	0	0	1	0	1	1
CJW_Bb279	BB0245	Negative	Second	79	8	26.496	0	1	0	1	1	1	1	3
CJW_Bb279	BB0245	Negative	Second	78	15	26.176	0	1	0	0	1	0	1	1
CJW_Bb279	BB0245	Negative	Second	78	21	20.416	0	1	0	0	1	0	1	1
CJW_Bb279	BB0245	Negative	Second	78	22	25.344	0	1	0	0	1	0	1	1
CJW_Bb279	BB0245	Negative	Second	78	25	24.576	0	1	0	0	1	0	1	1
CJW_Bb279	BB0245	Negative	Second	78	27	21.056	0	1	0	0	1	0	1	1
CJW_Bb279	BB0245	Negative	Second	78	1329	26.752	0	1	0	1	1	0	1	2
CJW_Bb279	BB0245	Negative	Second	78	1328	14.592	0	1	0	0	1	0	1	1
CJW_Bb279	BB0245	Negative	Second	79	1	24.832	0	1	0	0	1	0	1	1
CJW_Bb279	BB0245	Negative	Second	94	5	27.008	0	1	0	1	1	1	1	3
CJW_Bb279	BB0245	Negative	Second	79	20	27.392	0	1	0	0	1	0	1	1
CJW_Bb279	BB0245	Negative	Second	79	24	18.624	0	1	0	0	1	0	1	1
CJW_Bb279	BB0245	Negative	Second	79	26	18.752	0	0	0	0	1	0	0	1
CJW_Bb279	BB0245	Negative	Second	79	31	17.792	0	1	0	0	1	0	1	1
CJW_Bb279	BB0245	Negative	Second	79	35	24.704	0	1	0	0	1	0	1	1
CJW_Bb279	BB0245	Negative	Second	79	36	18.688	0	1	0	0	0	1	1	1
CJW_Bb279	BB0245	Negative	Second	79	37	22.592	0	0	0	0	0	0	0	0
CJW_Bb279	BB0245	Negative	Second	79	461	23.616	0	1	0	0	1	0	1	1
CJW_Bb279	BB0245	Negative	Second	87	9	27.072	0	1	0	1	1	1	1	3
CJW_Bb279	BB0245	Negative	Second	80	4	26.688	0	1	0	0	1	0	1	1
CJW_Bb279	BB0245	Negative	Second	80	6	30.4	0	1	0	0	1	0	1	1
CJW_Bb279	BB0245	Negative	Second	80	9	19.52	1	1	0	0	1	0	2	1
CJW_Bb279	BB0245	Negative	Second	80	14	17.408	0	1	0	0	1	0	1	1
CJW_Bb279	BB0245	Negative	Second	80	17	19.008	0	1	0	0	1	0	1	1
CJW_Bb279	BB0245	Negative	Second	80	20	31.296	0	1	0	0	1	0	1	1
CJW_Bb279	BB0245	Negative	Second	80	471	25.344	0	1	0	1	1	0	1	2
CJW_Bb279	BB0245	Negative	Second	80	476	23.36	0	1	0	0	1	0	1	1
CJW_Bb279	BB0245	Negative	Second	81	3	16.448	0	1	0	0	1	0	1	1
CJW_Bb279	BB0245	Negative	Second	81	4	17.024	0	1	0	0	1	0	1	1
CJW_Bb279	BB0245	Negative	Second	81	7	19.968	0	1	0	0	1	0	1	1
CJW_Bb279	BB0245	Negative	Second	81	8	20.352	0	1	0	0	1	0	1	1
CJW_Bb279	BB0245	Negative	Second	81	10	19.264	0	1	0	0	1	0	1	1
CJW_Bb279	BB0245	Negative	Second	81	14	17.28	0	1	0	0	1	0	1	1
CJW_Bb279	BB0245	Negative	Second	82	16	22.72	0	1	0	0	1	0	1	1
CJW_Bb279	BB0245	Negative	Second	82	17	17.664	0	1	0	0	1	0	1	1
CJW_Bb279	BB0245	Negative	Second	82	29	15.424	0	1	0	0	1	0	1	1
CJW_Bb279	BB0245	Negative	Second	82	33	22.464	0	1	0	0	1	0	1	1
CJW_Bb279	BB0245	Negative	Second	82	38	17.984	0	1	0	0	1	0	1	1
CJW_Bb279	BB0245	Negative	Second	82	41	22.592	0	1	0	0	1	0	1	1
CJW_Bb279	BB0245	Negative	Second	82	42	20.8	0	1	0	0	1	0	1	1
CJW_Bb279	BB0245	Negative	Second	82	47	20.224	0	1	0	0	1	0	1	1
CJW_Bb279	BB0245	Negative	Second	84	2	27.584	0	1	0	1	1	0	1	2
CJW_Bb279	BB0245	Negative	Second	84	4	22.976	1	0	0	1	0	0	1	1
CJW_Bb279	BB0245	Negative	Second	84	5	30.592	1	1	1	0	1	0	3	1
CJW_Bb279	BB0245	Negative	Second	84	6	19.84	0	1	0	0	1	0	1	1
CJW_Bb279	BB0245	Negative	Second	84	9	21.952	0	1	0	0	1	0	1	1
CJW_Bb279	BB0245	Negative	Second	84	13	25.664	0	1	0	0	1	0	1	1
CJW_Bb279	BB0245	Negative	Second	84	15	23.808	0	1	0	0	1	0	1	1
CJW_Bb279	BB0245	Negative	Second	84	16	21.952	0	1	0	0	1	0	1	1
CJW_Bb279	BB0245	Negative	Second	84	17	19.712	0	1	0	0	1	0	1	1
CJW_Bb279	BB0245	Negative	Second	84	18	29.888	0	1	0	0	1	1	1	2
CJW_Bb279	BB0245	Negative	Second	84	23	19.52	0	1	0	0	1	0	1	1
CJW_Bb279	BB0245	Negative	Second	85	5	17.408	0	1	0	0	1	0	1	1
CJW_Bb279	BB0245	Negative	Second	85	9	15.936	0	1	0	0	1	0	1	1
CJW_Bb279	BB0245	Negative	Second	85	10	14.784	0	1	0	0	1	0	1	1
CJW_Bb279	BB0245	Negative	Second	85	11	16.384	0	1	0	0	1	0	1	1
CJW_Bb279	BB0245	Negative	Second	85	18	21.312	0	1	0	0	1	0	1	1
CJW_Bb279	BB0245	Negative	Second	85	27	20.928	0	1	0	0	1	0	1	1
CJW_Bb279	BB0245	Negative	Second	85	29	17.472	0	1	0	0	1	0	1	1
CJW_Bb279	BB0245	Negative	Second	85	30	26.496	0	1	0	0	1	0	1	1
CJW_Bb279	BB0245	Negative	Second	85	34	17.408	0	1	0	0	1	0	1	1
CJW_Bb279	BB0245	Negative	Second	85	82	18.56	0	1	0	0	1	0	1	1
CJW_Bb279	BB0245	Negative	Second	86	17	19.968	0	1	0	1	1	0	1	2
CJW_Bb279	BB0245	Negative	Second	87	3	17.28	0	1	0	0	1	0	1	1
CJW_Bb279	BB0245	Negative	Second	87	8	19.392	0	1	0	0	1	0	1	1
CJW_Bb279	BB0245	Negative	Second	150	5	27.328	1	1	0	1	1	1	2	3
CJW_Bb279	BB0245	Negative	Second	89	3	21.248	0	1	0	0	1	0	1	1
CJW_Bb279	BB0245	Negative	Second	89	6	18.368	0	1	0	0	1	0	1	1
CJW_Bb279	BB0245	Negative	Second	89	9	25.152	0	1	0	0	1	0	1	1
CJW_Bb279	BB0245	Negative	Second	90	8	17.728	0	1	0	0	1	0	1	1
CJW_Bb279	BB0245	Negative	Second	90	9	18.176	0	1	0	0	1	0	1	1
CJW_Bb279	BB0245	Negative	Second	90	12	21.696	0	1	0	0	1	0	1	1
CJW_Bb279	BB0245	Negative	Second	90	17	20.608	0	1	0	0	1	0	1	1
CJW_Bb279	BB0245	Negative	Second	91	2	27.072	0	1	0	0	1	0	1	1
CJW_Bb279	BB0245	Negative	Second	92	6	18.304	0	1	1	0	0	0	2	0
CJW_Bb279	BB0245	Negative	Second	96	5	29.248	1	0	0	1	1	1	1	3
CJW_Bb279	BB0245	Negative	Second	92	12	35.392	0	1	0	0	1	0	1	1
CJW_Bb279	BB0245	Negative	Second	93	1	32.832	0	1	0	0	1	0	1	1
CJW_Bb279	BB0245	Negative	Second	93	5	24.512	0	0	0	0	1	0	0	1
CJW_Bb279	BB0245	Negative	Second	93	12	28.48	0	1	0	0	1	0	1	1
CJW_Bb279	BB0245	Negative	Second	93	13	25.216	0	1	1	0	1	1	2	2
CJW_Bb279	BB0245	Negative	Second	93	14	16.64	0	1	0	0	1	0	1	1
CJW_Bb279	BB0245	Negative	Second	93	590	21.44	0	1	0	0	1	0	1	1
CJW_Bb279	BB0245	Negative	Second	94	2	24.128	0	1	0	0	1	0	1	1
CJW_Bb279	BB0245	Negative	Second	94	4	20.864	0	1	0	0	1	0	1	1
CJW_Bb279	BB0245	Negative	Second	163	2	29.312	1	0	1	1	1	1	2	3
CJW_Bb279	BB0245	Negative	Second	95	1	25.536	0	1	1	0	1	0	2	1
CJW_Bb279	BB0245	Negative	Second	95	2	29.568	0	1	0	0	1	0	1	1
CJW_Bb279	BB0245	Negative	Second	95	3	22.272	0	1	0	0	1	0	1	1
CJW_Bb279	BB0245	Negative	Second	95	5	21.76	0	1	0	0	1	0	1	1
CJW_Bb279	BB0245	Negative	Second	95	6	25.92	0	1	0	1	1	0	1	2
CJW_Bb279	BB0245	Negative	Second	95	1337	16.32	0	1	0	0	1	0	1	1
CJW_Bb279	BB0245	Negative	Second	98	1	30.144	0	1	1	1	1	1	2	3
CJW_Bb279	BB0245	Negative	Second	96	6	19.136	0	1	0	0	1	0	1	1
CJW_Bb279	BB0245	Negative	Second	96	8	26.496	0	1	0	0	1	0	1	1
CJW_Bb279	BB0245	Negative	Second	97	2	31.36	0	0	0	0	0	0	0	0
CJW_Bb279	BB0245	Negative	Second	97	4	18.304	0	1	0	0	1	0	1	1
CJW_Bb279	BB0245	Negative	Second	97	5	24.256	0	1	0	0	1	0	1	1
CJW_Bb279	BB0245	Negative	Second	97	11	25.152	0	1	0	0	1	0	1	1
CJW_Bb279	BB0245	Negative	Second	97	12	22.848	0	1	0	0	1	1	1	2
CJW_Bb279	BB0245	Negative	Second	80	2	30.784	1	0	1	1	1	1	2	3
CJW_Bb279	BB0245	Negative	Second	98	2	21.504	0	1	0	0	1	0	1	1
CJW_Bb279	BB0245	Negative	Second	98	4	22.976	0	1	0	0	1	0	1	1
CJW_Bb279	BB0245	Negative	Second	98	5	36.992	0	0	0	0	1	0	0	1
CJW_Bb279	BB0245	Negative	Second	98	6	24.576	0	1	0	0	1	0	1	1
CJW_Bb279	BB0245	Negative	Second	98	7	16.448	0	1	0	0	1	0	1	1
CJW_Bb279	BB0245	Negative	Second	99	3	28.416	0	1	0	0	1	0	1	1
CJW_Bb279	BB0245	Negative	Second	100	2	23.744	0	1	0	0	1	0	1	1
CJW_Bb279	BB0245	Negative	Second	101	1	24.96	0	1	0	0	1	0	1	1
CJW_Bb279	BB0245	Negative	Second	101	2	19.2	0	1	0	0	1	0	1	1
CJW_Bb279	BB0245	Negative	Second	101	5	29.568	0	1	1	0	1	1	2	2
CJW_Bb279	BB0245	Negative	Second	101	11	21.824	0	1	0	0	1	0	1	1
CJW_Bb279	BB0245	Negative	Second	101	14	21.44	0	1	0	0	1	0	1	1
CJW_Bb279	BB0245	Negative	Second	101	17	19.584	0	1	0	0	1	0	1	1
CJW_Bb279	BB0245	Negative	Second	101	20	26.752	0	1	1	0	1	0	2	1
CJW_Bb279	BB0245	Negative	Second	101	21	28.544	0	1	0	0	1	0	1	1
CJW_Bb279	BB0245	Negative	Second	101	24	16.96	0	1	0	0	1	0	1	1
CJW_Bb279	BB0245	Negative	Second	102	2	27.712	0	1	0	0	1	0	1	1
CJW_Bb279	BB0245	Negative	Second	102	4	21.888	0	1	0	0	1	0	1	1
CJW_Bb279	BB0245	Negative	Second	102	7	29.632	1	1	0	1	1	0	2	2
CJW_Bb279	BB0245	Negative	Second	103	2	23.936	0	1	0	0	1	0	1	1
CJW_Bb279	BB0245	Negative	Second	103	7	18.624	0	1	0	0	1	0	1	1
CJW_Bb279	BB0245	Negative	Second	103	10	16.256	0	1	0	0	1	0	1	1
CJW_Bb279	BB0245	Negative	Second	103	14	20.928	0	1	0	0	1	0	1	1
CJW_Bb279	BB0245	Negative	Second	103	17	26.56	0	1	0	0	1	1	1	2
CJW_Bb279	BB0245	Negative	Second	103	18	16.384	0	1	0	0	1	0	1	1
CJW_Bb279	BB0245	Negative	Second	103	614	21.376	0	1	0	0	1	0	1	1
CJW_Bb279	BB0245	Negative	Second	103	617	16.896	0	1	0	0	1	0	1	1
CJW_Bb279	BB0245	Negative	Second	103	616	15.808	0	0	0	0	1	0	0	1
CJW_Bb279	BB0245	Negative	Second	104	3	24.832	0	1	0	0	1	0	1	1
CJW_Bb279	BB0245	Negative	Second	104	6	22.592	0	1	0	0	1	0	1	1
CJW_Bb279	BB0245	Negative	Second	104	8	23.232	0	1	0	0	1	0	1	1
CJW_Bb279	BB0245	Negative	Second	104	9	31.36	0	1	0	0	1	0	1	1
CJW_Bb279	BB0245	Negative	Second	105	2	30.4	0	1	0	0	1	1	1	2
CJW_Bb279	BB0245	Negative	Second	105	4	15.808	0	1	0	0	1	1	1	2
CJW_Bb279	BB0245	Negative	Second	105	10	18.048	0	1	0	0	1	0	1	1
CJW_Bb279	BB0245	Negative	Second	106	1	17.792	0	1	0	0	1	0	1	1
CJW_Bb279	BB0245	Negative	Second	106	2	29.376	0	1	0	0	1	0	1	1
CJW_Bb279	BB0245	Negative	Second	106	7	20.736	0	1	0	0	1	0	1	1
CJW_Bb279	BB0245	Negative	Second	106	8	26.048	0	1	0	0	1	0	1	1
CJW_Bb279	BB0245	Negative	Second	106	626	27.84	1	0	0	0	1	0	1	1
CJW_Bb279	BB0245	Negative	Second	107	1	24.512	0	1	0	0	1	0	1	1
CJW_Bb279	BB0245	Negative	Second	107	4	23.68	0	1	0	0	1	0	1	1
CJW_Bb279	BB0245	Negative	Second	107	5	28.48	1	0	0	0	1	0	1	1
CJW_Bb279	BB0245	Negative	Second	107	6	23.168	0	1	0	0	1	0	1	1
CJW_Bb279	BB0245	Negative	Second	107	8	19.776	0	1	0	0	1	0	1	1
CJW_Bb279	BB0245	Negative	Second	107	9	28.928	0	1	0	0	1	0	1	1
CJW_Bb279	BB0245	Negative	Second	109	6	16.192	0	1	0	0	1	0	1	1
CJW_Bb279	BB0245	Negative	Second	110	2	18.816	0	1	0	0	1	0	1	1
CJW_Bb279	BB0245	Negative	Second	110	8	26.432	0	1	0	0	1	1	1	2
CJW_Bb279	BB0245	Negative	Second	112	2	21.248	0	1	0	0	1	1	1	2
CJW_Bb279	BB0245	Negative	Second	112	4	31.808	0	1	0	0	1	0	1	1
CJW_Bb279	BB0245	Negative	Second	112	5	19.328	0	1	0	0	1	0	1	1
CJW_Bb279	BB0245	Negative	Second	113	2	19.328	0	1	0	0	1	0	1	1
CJW_Bb279	BB0245	Negative	Second	113	4	19.328	0	1	0	0	1	0	1	1
CJW_Bb279	BB0245	Negative	Second	114	5	22.336	0	1	0	0	1	0	1	1
CJW_Bb279	BB0245	Negative	Second	114	8	25.664	0	1	0	0	1	0	1	1
CJW_Bb279	BB0245	Negative	Second	114	643	18.688	0	1	0	0	1	0	1	1
CJW_Bb279	BB0245	Negative	Second	115	3	17.536	0	1	0	0	1	0	1	1
CJW_Bb279	BB0245	Negative	Second	115	4	15.232	0	1	0	0	1	0	1	1
CJW_Bb279	BB0245	Negative	Second	115	9	22.4	0	1	0	0	1	0	1	1
CJW_Bb279	BB0245	Negative	Second	117	3	19.392	0	1	0	0	1	0	1	1
CJW_Bb279	BB0245	Negative	Second	117	5	22.208	0	1	0	0	1	0	1	1
CJW_Bb279	BB0245	Negative	Second	118	6	16.512	0	1	0	1	1	0	1	2
CJW_Bb279	BB0245	Negative	Second	118	10	15.488	0	0	0	0	0	0	0	0
CJW_Bb279	BB0245	Negative	Second	118	18	24	0	1	0	0	1	0	1	1
CJW_Bb279	BB0245	Negative	Second	118	19	17.216	0	1	1	0	1	0	2	1
CJW_Bb279	BB0245	Negative	Second	119	5	26.944	0	1	0	0	1	0	1	1
CJW_Bb279	BB0245	Negative	Second	119	9	24.128	0	1	0	0	1	0	1	1
CJW_Bb279	BB0245	Negative	Second	119	11	25.856	0	1	0	0	1	0	1	1
CJW_Bb279	BB0245	Negative	Second	119	19	16.832	0	1	0	0	1	0	1	1
CJW_Bb279	BB0245	Negative	Second	119	24	23.424	0	1	0	0	1	0	1	1
CJW_Bb279	BB0245	Negative	Second	120	4	24.064	0	1	0	0	1	0	1	1
CJW_Bb279	BB0245	Negative	Second	120	6	25.792	0	1	0	0	1	0	1	1
CJW_Bb279	BB0245	Negative	Second	121	2	18.368	1	1	0	0	1	0	2	1
CJW_Bb279	BB0245	Negative	Second	121	3	26.112	0	1	0	0	1	0	1	1
CJW_Bb279	BB0245	Negative	Second	121	4	21.76	0	1	0	0	1	0	1	1
CJW_Bb279	BB0245	Negative	Second	121	5	26.88	0	1	0	0	1	0	1	1
CJW_Bb279	BB0245	Negative	Second	121	11	24.064	0	1	0	0	1	0	1	1
CJW_Bb279	BB0245	Negative	Second	122	3	37.056	0	1	0	0	1	1	1	2
CJW_Bb279	BB0245	Negative	Second	122	7	19.904	0	1	0	0	1	0	1	1
CJW_Bb279	BB0245	Negative	Second	122	11	22.784	0	1	0	0	1	0	1	1
CJW_Bb279	BB0245	Negative	Second	122	13	19.52	0	1	0	0	1	0	1	1
CJW_Bb279	BB0245	Negative	Second	163	3	31.488	1	0	1	1	1	1	2	3
CJW_Bb279	BB0245	Negative	Second	123	4	25.792	0	1	0	0	1	0	1	1
CJW_Bb279	BB0245	Negative	Second	124	9	21.248	0	1	0	0	1	0	1	1
CJW_Bb279	BB0245	Negative	Second	128	1	25.344	0	1	0	0	1	0	1	1
CJW_Bb279	BB0245	Negative	Second	128	3	21.184	0	1	0	0	1	0	1	1
CJW_Bb279	BB0245	Negative	Second	128	4	19.52	0	1	0	0	0	0	1	0
CJW_Bb279	BB0245	Negative	Second	128	9	22.4	0	0	0	0	0	0	0	0
CJW_Bb279	BB0245	Negative	Second	128	14	25.472	0	1	0	0	1	0	1	1
CJW_Bb279	BB0245	Negative	Second	128	684	17.152	0	0	0	0	0	1	0	1
CJW_Bb279	BB0245	Negative	Second	128	683	15.616	0	1	0	0	1	0	1	1
CJW_Bb279	BB0245	Negative	Second	129	7	23.104	0	1	0	0	1	0	1	1
CJW_Bb279	BB0245	Negative	Second	129	8	31.36	1	0	1	0	1	1	2	2
CJW_Bb279	BB0245	Negative	Second	130	6	21.568	0	1	0	0	1	0	1	1
CJW_Bb279	BB0245	Negative	Second	130	7	23.552	0	1	0	0	1	0	1	1
CJW_Bb279	BB0245	Negative	Second	130	689	31.36	0	0	0	0	0	0	0	0
CJW_Bb279	BB0245	Negative	Second	132	1	27.136	0	1	0	0	1	0	1	1
CJW_Bb279	BB0245	Negative	Second	132	2	23.104	0	1	0	0	1	0	1	1
CJW_Bb279	BB0245	Negative	Second	132	3	23.488	0	1	0	0	1	0	1	1
CJW_Bb279	BB0245	Negative	Second	132	5	27.584	0	0	1	0	0	1	1	1
CJW_Bb279	BB0245	Negative	Second	64	336	33.088	1	0	1	1	1	1	2	3
CJW_Bb279	BB0245	Negative	Second	132	10	24.96	0	1	0	0	1	0	1	1
CJW_Bb279	BB0245	Negative	Second	132	14	17.472	0	1	1	0	1	0	2	1
CJW_Bb279	BB0245	Negative	Second	132	16	28.48	0	1	0	0	1	0	1	1
CJW_Bb279	BB0245	Negative	Second	132	23	30.016	0	1	0	0	1	0	1	1
CJW_Bb279	BB0245	Negative	Second	132	25	22.336	0	1	0	0	1	0	1	1
CJW_Bb279	BB0245	Negative	Second	132	27	16.896	0	1	0	0	1	0	1	1
CJW_Bb279	BB0245	Negative	Second	132	29	17.408	0	1	0	0	1	0	1	1
CJW_Bb279	BB0245	Negative	Second	132	31	16.512	0	1	0	0	1	0	1	1
CJW_Bb279	BB0245	Negative	Second	132	697	21.184	0	1	0	0	1	0	1	1
CJW_Bb279	BB0245	Negative	Second	132	696	21.952	0	1	0	0	1	0	1	1
CJW_Bb279	BB0245	Negative	Second	132	700	17.472	0	1	0	0	1	0	1	1
CJW_Bb279	BB0245	Negative	Second	133	8	16.32	0	1	0	0	1	0	1	1
CJW_Bb279	BB0245	Negative	Second	133	14	20.288	0	1	0	0	1	0	1	1
CJW_Bb279	BB0245	Negative	Second	133	15	28.8	0	1	0	1	1	0	1	2
CJW_Bb279	BB0245	Negative	Second	133	16	29.44	0	1	0	1	1	0	1	2
CJW_Bb279	BB0245	Negative	Second	133	19	18.88	0	1	0	0	1	0	1	1
CJW_Bb279	BB0245	Negative	Second	133	20	16.704	0	1	0	0	1	1	1	2
CJW_Bb279	BB0245	Negative	Second	133	24	23.552	0	1	0	0	1	0	1	1
CJW_Bb279	BB0245	Negative	Second	133	27	23.04	0	1	0	0	1	0	1	1
CJW_Bb279	BB0245	Negative	Second	133	708	22.784	0	1	0	0	1	0	1	1
CJW_Bb279	BB0245	Negative	Second	135	1	23.552	0	1	0	0	1	0	1	1
CJW_Bb279	BB0245	Negative	Second	135	3	16.64	0	1	0	0	1	0	1	1
CJW_Bb279	BB0245	Negative	Second	135	4	21.696	0	1	0	0	1	0	1	1
CJW_Bb279	BB0245	Negative	Second	135	7	17.28	0	1	0	0	1	0	1	1
CJW_Bb279	BB0245	Negative	Second	135	9	21.376	0	1	0	0	1	0	1	1
CJW_Bb279	BB0245	Negative	Second	135	733	17.664	0	1	0	1	1	0	1	2
CJW_Bb279	BB0245	Negative	Second	135	732	19.52	0	1	0	0	1	0	1	1
CJW_Bb279	BB0245	Negative	Second	136	2	15.104	0	1	0	0	0	1	1	1
CJW_Bb279	BB0245	Negative	Second	136	4	20.544	0	1	0	0	1	0	1	1
CJW_Bb279	BB0245	Negative	Second	136	6	24.448	0	1	0	0	1	0	1	1
CJW_Bb279	BB0245	Negative	Second	136	11	22.72	0	1	0	0	1	0	1	1
CJW_Bb279	BB0245	Negative	Second	136	13	16.256	0	1	0	0	1	0	1	1
CJW_Bb279	BB0245	Negative	Second	136	14	20.16	0	1	0	0	1	0	1	1
CJW_Bb279	BB0245	Negative	Second	136	17	22.208	0	1	0	0	1	0	1	1
CJW_Bb279	BB0245	Negative	Second	136	25	16.448	0	1	0	0	1	0	1	1
CJW_Bb279	BB0245	Negative	Second	136	26	17.92	0	1	0	0	1	0	1	1
CJW_Bb279	BB0245	Negative	Second	136	736	17.216	0	1	0	0	1	0	1	1
CJW_Bb279	BB0245	Negative	Second	136	739	18.368	0	1	0	0	1	0	1	1
CJW_Bb279	BB0245	Negative	Second	136	745	19.328	0	1	0	0	1	0	1	1
CJW_Bb279	BB0245	Negative	Second	137	1	34.88	0	1	0	0	1	0	1	1
CJW_Bb279	BB0245	Negative	Second	137	5	29.632	0	1	0	0	1	0	1	1
CJW_Bb279	BB0245	Negative	Second	137	7	13.696	0	1	0	0	1	0	1	1
CJW_Bb279	BB0245	Negative	Second	137	10	23.744	0	1	0	0	1	0	1	1
CJW_Bb279	BB0245	Negative	Second	137	13	28.096	0	1	0	0	1	0	1	1
CJW_Bb279	BB0245	Negative	Second	137	14	33.792	1	0	1	1	0	1	2	2
CJW_Bb279	BB0245	Negative	Second	137	16	23.808	0	1	0	0	1	0	1	1
CJW_Bb279	BB0245	Negative	Second	137	18	19.136	0	1	0	0	1	0	1	1
CJW_Bb279	BB0245	Negative	Second	137	19	23.808	0	1	0	0	1	0	1	1
CJW_Bb279	BB0245	Negative	Second	137	21	21.12	0	1	0	0	1	0	1	1
CJW_Bb279	BB0245	Negative	Second	137	23	22.144	0	1	0	0	1	0	1	1
CJW_Bb279	BB0245	Negative	Second	138	1	25.728	0	0	0	1	0	1	0	2
CJW_Bb279	BB0245	Negative	Second	138	4	24.768	0	1	0	0	1	0	1	1
CJW_Bb279	BB0245	Negative	Second	138	5	22.592	0	1	0	0	1	0	1	1
CJW_Bb279	BB0245	Negative	Second	138	10	19.2	0	1	0	0	1	0	1	1
CJW_Bb279	BB0245	Negative	Second	138	14	14.144	0	1	0	0	0	0	1	0
CJW_Bb279	BB0245	Negative	Second	138	762	20.736	0	1	0	0	1	0	1	1
CJW_Bb279	BB0245	Negative	Second	139	2	27.072	0	1	0	0	1	1	1	2
CJW_Bb279	BB0245	Negative	Second	139	4	18.56	0	1	0	0	1	0	1	1
CJW_Bb279	BB0245	Negative	Second	139	14	22.464	0	1	0	0	1	0	1	1
CJW_Bb279	BB0245	Negative	Second	139	18	19.968	0	1	0	0	1	0	1	1
CJW_Bb279	BB0245	Negative	Second	139	19	20.8	0	1	0	0	1	0	1	1
CJW_Bb279	BB0245	Negative	Second	139	1339	15.68	0	1	0	0	1	1	1	2
CJW_Bb279	BB0245	Negative	Second	139	1338	18.304	0	1	0	0	1	0	1	1
CJW_Bb279	BB0245	Negative	Second	140	1	27.392	0	1	0	0	1	0	1	1
CJW_Bb279	BB0245	Negative	Second	140	5	33.408	0	0	1	0	1	0	1	1
CJW_Bb279	BB0245	Negative	Second	140	6	28.16	0	1	0	1	1	0	1	2
CJW_Bb279	BB0245	Negative	Second	140	10	17.792	0	1	0	0	1	0	1	1
CJW_Bb279	BB0245	Negative	Second	140	13	15.936	0	1	0	0	1	0	1	1
CJW_Bb279	BB0245	Negative	Second	140	16	17.472	0	1	0	0	1	1	1	2
CJW_Bb279	BB0245	Negative	Second	140	19	22.976	0	1	0	0	1	0	1	1
CJW_Bb279	BB0245	Negative	Second	140	21	18.56	0	1	0	0	1	0	1	1
CJW_Bb279	BB0245	Negative	Second	141	1	18.304	0	1	1	0	1	0	2	1
CJW_Bb279	BB0245	Negative	Second	141	4	26.048	0	1	0	0	1	0	1	1
CJW_Bb279	BB0245	Negative	Second	142	2	20.736	0	1	0	0	1	0	1	1
CJW_Bb279	BB0245	Negative	Second	142	5	20.8	0	1	0	0	1	0	1	1
CJW_Bb279	BB0245	Negative	Second	142	7	18.944	0	1	0	0	1	0	1	1
CJW_Bb279	BB0245	Negative	Second	142	10	22.912	0	1	0	0	1	0	1	1
CJW_Bb279	BB0245	Negative	Second	142	14	27.264	0	1	0	0	1	0	1	1
CJW_Bb279	BB0245	Negative	Second	142	17	25.536	0	1	0	0	1	0	1	1
CJW_Bb279	BB0245	Negative	Second	142	21	23.488	0	1	0	0	1	0	1	1
CJW_Bb279	BB0245	Negative	Second	142	23	27.712	0	1	0	0	1	0	1	1
CJW_Bb279	BB0245	Negative	Second	142	24	20.48	0	1	0	0	1	0	1	1
CJW_Bb279	BB0245	Negative	Second	142	32	28.48	0	1	0	0	1	1	1	2
CJW_Bb279	BB0245	Negative	Second	142	816	24.128	0	1	0	0	1	0	1	1
CJW_Bb279	BB0245	Negative	Second	143	2	27.968	0	1	0	0	1	0	1	1
CJW_Bb279	BB0245	Negative	Second	143	4	21.952	0	1	0	0	1	0	1	1
CJW_Bb279	BB0245	Negative	Second	143	7	20.8	0	1	0	0	1	0	1	1
CJW_Bb279	BB0245	Negative	Second	143	14	21.824	0	1	0	0	1	0	1	1
CJW_Bb279	BB0245	Negative	Second	143	15	23.04	0	1	0	0	1	0	1	1
CJW_Bb279	BB0245	Negative	Second	143	16	23.104	0	1	0	0	1	0	1	1
CJW_Bb279	BB0245	Negative	Second	143	17	25.792	0	1	0	0	1	0	1	1
CJW_Bb279	BB0245	Negative	Second	143	38	29.312	0	1	0	0	1	1	1	2
CJW_Bb279	BB0245	Negative	Second	144	2	16.448	0	1	0	0	1	0	1	1
CJW_Bb279	BB0245	Negative	Second	144	3	18.816	0	1	0	0	1	0	1	1
CJW_Bb279	BB0245	Negative	Second	144	6	14.464	0	0	0	0	0	0	0	0
CJW_Bb279	BB0245	Negative	Second	144	8	22.272	0	1	0	0	1	0	1	1
CJW_Bb279	BB0245	Negative	Second	144	9	19.968	0	1	1	0	1	0	2	1
CJW_Bb279	BB0245	Negative	Second	144	11	22.336	0	1	0	0	1	0	1	1
CJW_Bb279	BB0245	Negative	Second	144	12	28.992	0	1	0	0	1	1	1	2
CJW_Bb279	BB0245	Negative	Second	144	13	33.792	1	0	0	0	1	1	1	2
CJW_Bb279	BB0245	Negative	Second	144	37	21.376	0	1	0	0	1	0	1	1
CJW_Bb279	BB0245	Negative	Second	145	3	21.888	0	1	0	0	1	0	1	1
CJW_Bb279	BB0245	Negative	Second	145	4	33.728	0	0	1	1	1	0	1	2
CJW_Bb279	BB0245	Negative	Second	145	7	23.808	0	1	0	0	1	1	1	2
CJW_Bb279	BB0245	Negative	Second	145	10	24.576	0	1	0	0	1	0	1	1
CJW_Bb279	BB0245	Negative	Second	145	27	18.176	0	0	0	0	1	0	0	1
CJW_Bb279	BB0245	Negative	Second	145	861	20.544	0	0	0	0	1	0	0	1
CJW_Bb279	BB0245	Negative	Second	146	1	22.272	0	1	0	0	1	0	1	1
CJW_Bb279	BB0245	Negative	Second	146	3	25.216	0	1	0	0	1	0	1	1
CJW_Bb279	BB0245	Negative	Second	146	7	22.72	0	1	0	0	1	0	1	1
CJW_Bb279	BB0245	Negative	Second	146	8	31.616	1	0	1	1	0	1	2	2
CJW_Bb279	BB0245	Negative	Second	146	10	20.032	0	1	0	0	1	0	1	1
CJW_Bb279	BB0245	Negative	Second	146	15	21.76	0	1	0	0	1	0	1	1
CJW_Bb279	BB0245	Negative	Second	146	16	28.544	0	1	0	1	1	0	1	2
CJW_Bb279	BB0245	Negative	Second	146	17	18.24	0	1	0	0	1	0	1	1
CJW_Bb279	BB0245	Negative	Second	146	864	14.208	0	1	0	0	1	0	1	1
CJW_Bb279	BB0245	Negative	Second	146	866	15.68	0	1	0	0	1	0	1	1
CJW_Bb279	BB0245	Negative	Second	147	9	16.704	0	1	0	0	1	0	1	1
CJW_Bb279	BB0245	Negative	Second	147	10	17.152	0	1	0	0	0	0	1	0
CJW_Bb279	BB0245	Negative	Second	147	11	21.632	0	1	0	0	1	0	1	1
CJW_Bb279	BB0245	Negative	Second	147	14	24.64	0	1	0	0	1	0	1	1
CJW_Bb279	BB0245	Negative	Second	147	16	18.944	0	1	0	0	1	0	1	1
CJW_Bb279	BB0245	Negative	Second	149	9	27.904	0	1	0	1	1	0	1	2
CJW_Bb279	BB0245	Negative	Second	149	12	25.408	0	1	0	0	1	0	1	1
CJW_Bb279	BB0245	Negative	Second	149	13	29.632	0	1	0	1	1	0	1	2
CJW_Bb279	BB0245	Negative	Second	149	14	29.248	0	1	1	0	1	1	2	2
CJW_Bb279	BB0245	Negative	Second	149	891	16.896	0	1	0	0	1	0	1	1
CJW_Bb279	BB0245	Negative	Second	150	1	22.848	0	1	0	0	1	0	1	1
CJW_Bb279	BB0245	Negative	Second	150	2	18.752	0	1	0	0	1	0	1	1
CJW_Bb279	BB0245	Negative	Second	150	4	17.92	0	1	0	0	1	0	1	1
CJW_Bb279	BB0245	Negative	Second	78	14	33.728	1	0	1	1	1	1	2	3
CJW_Bb279	BB0245	Negative	Second	150	8	30.72	1	1	1	0	1	1	3	2
CJW_Bb279	BB0245	Negative	Second	150	9	25.472	0	1	0	1	1	0	1	2
CJW_Bb279	BB0245	Negative	Second	150	17	15.808	0	1	0	0	1	0	1	1
CJW_Bb279	BB0245	Negative	Second	150	19	20.032	0	1	0	0	1	0	1	1
CJW_Bb279	BB0245	Negative	Second	150	20	24.832	0	1	0	0	1	0	1	1
CJW_Bb279	BB0245	Negative	Second	150	22	15.872	0	1	0	0	1	0	1	1
CJW_Bb279	BB0245	Negative	Second	150	37	20.224	0	1	0	0	1	0	1	1
CJW_Bb279	BB0245	Negative	Second	150	901	14.784	1	1	0	0	1	0	2	1
CJW_Bb279	BB0245	Negative	Second	151	6	15.424	0	1	0	0	1	0	1	1
CJW_Bb279	BB0245	Negative	Second	151	7	22.72	0	1	0	0	1	0	1	1
CJW_Bb279	BB0245	Negative	Second	151	14	17.92	0	1	0	0	1	0	1	1
CJW_Bb279	BB0245	Negative	Second	152	1	24.768	0	1	0	0	1	0	1	1
CJW_Bb279	BB0245	Negative	Second	152	8	28.992	0	1	0	0	0	0	1	0
CJW_Bb279	BB0245	Negative	Second	152	10	23.232	0	1	0	0	1	0	1	1
CJW_Bb279	BB0245	Negative	Second	152	11	26.688	0	1	0	0	1	0	1	1
CJW_Bb279	BB0245	Negative	Second	152	12	20.736	0	1	0	0	1	0	1	1
CJW_Bb279	BB0245	Negative	Second	152	13	27.136	0	1	0	0	1	0	1	1
CJW_Bb279	BB0245	Negative	Second	152	14	23.296	0	1	0	0	1	0	1	1
CJW_Bb279	BB0245	Negative	Second	152	15	24.64	0	1	0	0	1	1	1	2
CJW_Bb279	BB0245	Negative	Second	152	21	20.736	0	1	0	0	1	0	1	1
CJW_Bb279	BB0245	Negative	Second	153	1	38.336	0	1	0	0	1	1	1	2
CJW_Bb279	BB0245	Negative	Second	153	6	22.08	0	1	0	0	1	0	1	1
CJW_Bb279	BB0245	Negative	Second	153	15	22.592	1	1	0	1	1	0	2	2
CJW_Bb279	BB0245	Negative	Second	153	17	24.704	0	1	0	1	1	0	1	2
CJW_Bb279	BB0245	Negative	Second	153	911	24.832	0	1	0	0	1	0	1	1
CJW_Bb279	BB0245	Negative	Second	154	5	21.824	0	1	0	0	1	0	1	1
CJW_Bb279	BB0245	Negative	Second	154	12	24.96	0	1	0	0	1	0	1	1
CJW_Bb279	BB0245	Negative	Second	155	4	23.232	0	1	0	0	1	0	1	1
CJW_Bb279	BB0245	Negative	Second	155	5	27.712	0	1	0	0	1	0	1	1
CJW_Bb279	BB0245	Negative	Second	155	7	16.448	0	1	0	0	1	0	1	1
CJW_Bb279	BB0245	Negative	Second	155	8	23.68	0	1	0	0	1	0	1	1
CJW_Bb279	BB0245	Negative	Second	155	10	18.688	0	1	0	0	1	0	1	1
CJW_Bb279	BB0245	Negative	Second	155	12	18.944	0	1	0	0	1	0	1	1
CJW_Bb279	BB0245	Negative	Second	155	18	19.2	0	1	0	0	1	0	1	1
CJW_Bb279	BB0245	Negative	Second	155	20	16.576	1	0	0	0	1	0	1	1
CJW_Bb279	BB0245	Negative	Second	156	1	18.56	0	1	0	0	1	0	1	1
CJW_Bb279	BB0245	Negative	Second	156	3	22.912	0	1	0	0	1	0	1	1
CJW_Bb279	BB0245	Negative	Second	156	6	28.288	0	1	0	0	1	0	1	1
CJW_Bb279	BB0245	Negative	Second	156	9	21.952	0	1	0	0	1	0	1	1
CJW_Bb279	BB0245	Negative	Second	156	14	21.248	0	1	0	0	1	0	1	1
CJW_Bb279	BB0245	Negative	Second	156	15	25.152	0	1	0	0	1	0	1	1
CJW_Bb279	BB0245	Negative	Second	156	16	24.448	0	1	0	0	1	0	1	1
CJW_Bb279	BB0245	Negative	Second	156	21	20.608	0	1	0	0	1	0	1	1
CJW_Bb279	BB0245	Negative	Second	156	23	19.968	0	1	0	0	1	0	1	1
CJW_Bb279	BB0245	Negative	Second	156	27	20.288	0	1	0	0	1	0	1	1
CJW_Bb279	BB0245	Negative	Second	157	10	22.784	0	1	0	0	1	0	1	1
CJW_Bb279	BB0245	Negative	Second	157	19	26.368	0	1	0	0	1	0	1	1
CJW_Bb279	BB0245	Negative	Second	157	955	33.28	0	0	1	0	0	1	1	1
CJW_Bb279	BB0245	Negative	Second	158	2	24.832	0	1	0	0	1	0	1	1
CJW_Bb279	BB0245	Negative	Second	158	4	24.384	0	1	0	0	1	0	1	1
CJW_Bb279	BB0245	Negative	Second	158	8	20.672	0	1	0	0	1	0	1	1
CJW_Bb279	BB0245	Negative	Second	158	968	36.224	0	1	0	0	1	0	1	1
CJW_Bb279	BB0245	Negative	Second	159	3	26.752	0	1	0	0	1	0	1	1
CJW_Bb279	BB0245	Negative	Second	159	9	19.84	0	1	0	0	1	0	1	1
CJW_Bb279	BB0245	Negative	Second	159	10	32.704	0	1	0	0	1	0	1	1
CJW_Bb279	BB0245	Negative	Second	159	971	24.256	0	1	0	0	1	0	1	1
CJW_Bb279	BB0245	Negative	Second	159	970	24.128	0	1	0	0	1	0	1	1
CJW_Bb279	BB0245	Negative	Second	159	974	26.624	0	1	0	0	1	0	1	1
CJW_Bb279	BB0245	Negative	Second	159	1333	16.896	0	1	0	0	1	0	1	1
CJW_Bb279	BB0245	Negative	Second	159	1332	15.36	0	1	0	0	1	0	1	1
CJW_Bb279	BB0245	Negative	Second	160	16	19.968	0	1	0	0	1	0	1	1
CJW_Bb279	BB0245	Negative	Second	160	17	26.496	0	1	0	0	1	0	1	1
CJW_Bb279	BB0245	Negative	Second	160	18	21.696	0	1	0	0	1	0	1	1
CJW_Bb279	BB0245	Negative	Second	160	25	16.064	0	1	0	0	1	0	1	1
CJW_Bb279	BB0245	Negative	Second	162	5	24.128	0	1	0	0	1	0	1	1
CJW_Bb279	BB0245	Negative	Second	162	6	18.752	0	1	0	0	1	0	1	1
CJW_Bb279	BB0245	Negative	Second	162	7	20.352	0	1	0	0	1	0	1	1
CJW_Bb279	BB0245	Negative	Second	162	10	27.968	0	1	0	0	1	0	1	1
CJW_Bb279	BB0245	Negative	Second	162	11	23.616	0	1	0	0	1	0	1	1
CJW_Bb279	BB0245	Negative	Second	162	12	19.392	0	1	0	0	1	0	1	1
CJW_Bb279	BB0245	Negative	Second	162	16	19.2	0	1	0	0	1	0	1	1
CJW_Bb279	BB0245	Negative	Second	162	17	31.168	0	0	0	0	1	0	0	1
CJW_Bb279	BB0245	Negative	Second	162	20	30.72	0	1	0	0	1	0	1	1
CJW_Bb279	BB0245	Negative	Second	162	23	20.416	0	1	0	0	1	0	1	1
CJW_Bb279	BB0245	Negative	Second	162	26	19.968	0	1	0	0	1	0	1	1
CJW_Bb279	BB0245	Negative	Second	162	28	21.952	0	1	0	0	1	0	1	1
CJW_Bb279	BB0245	Negative	Second	162	31	21.504	0	1	0	0	1	0	1	1
CJW_Bb279	BB0245	Negative	Second	162	1064	11.328	0	1	0	0	1	0	1	1
CJW_Bb279	BB0245	Negative	Second	10	8	33.984	1	0	1	1	1	1	2	3
CJW_Bb279	BB0245	Negative	Second	92	8	36.48	0	0	1	1	1	1	1	3
CJW_Bb279	BB0245	Negative	Second	163	6	21.504	0	1	0	0	1	0	1	1
CJW_Bb279	BB0245	Negative	Second	163	8	23.04	0	1	0	0	1	0	1	1
CJW_Bb279	BB0245	Negative	Second	163	24	22.08	0	1	0	0	1	0	1	1
CJW_Bb279	BB0245	Negative	Second	163	27	24.768	1	1	0	0	1	0	2	1
CJW_Bb279	BB0245	Negative	Second	163	1078	27.264	0	1	0	0	1	0	1	1
CJW_Bb279	BB0245	Negative	Second	164	1	27.648	0	1	0	0	1	0	1	1
CJW_Bb279	BB0245	Negative	Second	164	3	17.408	0	1	0	0	1	0	1	1
CJW_Bb279	BB0245	Negative	Second	164	5	18.496	0	1	0	0	1	0	1	1
CJW_Bb279	BB0245	Negative	Second	164	6	16.128	0	1	0	0	1	0	1	1
CJW_Bb279	BB0245	Negative	Second	165	5	25.152	0	1	0	0	1	0	1	1
CJW_Bb279	BB0245	Negative	Second	165	10	17.856	0	1	0	0	1	0	1	1
CJW_Bb279	BB0245	Negative	Second	165	1095	25.024	0	1	0	0	1	0	1	1
CJW_Bb279	BB0245	Negative	Second	167	4	18.944	0	1	0	0	1	0	1	1
CJW_Bb279	BB0245	Negative	Second	167	8	21.376	0	1	0	0	1	0	1	1
CJW_Bb279	BB0245	Negative	Second	167	12	30.208	0	1	0	0	1	0	1	1
CJW_Bb279	BB0245	Negative	Second	167	13	20.416	0	1	0	0	1	0	1	1
CJW_Bb279	BB0245	Negative	Second	167	1140	15.68	0	1	0	0	1	0	1	1
CJW_Bb279	BB0245	Negative	Second	167	1142	14.656	0	1	0	0	1	0	1	1
CJW_Bb279	BB0245	Negative	Second	168	7	35.904	0	0	0	0	1	0	0	1
CJW_Bb279	BB0245	Negative	Second	168	11	33.088	0	1	0	0	1	0	1	1
CJW_Bb279	BB0245	Negative	Second	168	12	21.824	0	1	0	0	1	0	1	1
CJW_Bb279	BB0245	Negative	Second	168	16	21.504	1	1	0	0	1	0	2	1
CJW_Bb279	BB0245	Negative	Second	169	2	26.752	0	1	0	0	1	0	1	1
CJW_Bb279	BB0245	Negative	Second	169	3	26.24	0	1	0	0	1	0	1	1
CJW_Bb279	BB0245	Negative	Second	169	5	17.28	0	1	0	0	1	0	1	1
CJW_Bb279	BB0245	Negative	Second	169	12	25.024	0	1	0	0	1	0	1	1
CJW_Bb279	BB0245	Negative	Second	169	14	18.56	0	1	0	0	1	0	1	1
CJW_Bb279	BB0245	Negative	Second	169	21	18.752	0	1	0	0	1	0	1	1
CJW_Bb279	BB0245	Negative	Second	169	25	24.896	0	1	0	0	0	0	1	0
CJW_Bb279	BB0245	Negative	Second	170	7	20.992	0	1	0	0	1	0	1	1
CJW_Bb279	BB0245	Negative	Second	170	10	17.408	0	1	0	0	1	0	1	1
CJW_Bb279	BB0245	Negative	Second	170	13	21.696	0	1	0	0	1	0	1	1
CJW_Bb279	BB0245	Negative	Second	170	19	24.512	0	1	0	0	1	0	1	1
CJW_Bb279	BB0245	Negative	Second	170	27	21.12	0	1	0	0	1	0	1	1
CJW_Bb279	BB0245	Negative	Second	170	28	27.2	0	1	0	0	1	0	1	1
CJW_Bb279	BB0245	Negative	Second	170	1167	28.032	0	1	1	0	1	0	2	1
CJW_Bb279	BB0245	Negative	Second	174	3	14.144	0	1	0	0	1	0	1	1
CJW_Bb279	BB0245	Negative	Second	174	5	19.008	0	1	0	0	1	0	1	1
CJW_Bb279	BB0245	Negative	Second	174	6	25.28	0	1	0	0	1	0	1	1
CJW_Bb279	BB0245	Negative	Second	174	7	23.68	0	1	0	0	1	0	1	1
CJW_Bb279	BB0245	Negative	Second	174	17	18.944	0	1	0	0	1	0	1	1
CJW_Bb279	BB0245	Negative	Second	174	18	26.752	0	0	0	0	0	0	0	0
CJW_Bb279	BB0245	Negative	Second	174	22	25.472	0	1	0	0	1	0	1	1
CJW_Bb279	BB0245	Negative	Second	174	23	26.304	1	1	0	0	1	1	2	2
CJW_Bb279	BB0245	Negative	Second	174	26	17.472	0	1	0	0	1	0	1	1
CJW_Bb279	BB0245	Negative	Second	174	29	20.48	0	1	0	0	0	0	1	0
CJW_Bb279	BB0245	Negative	Second	175	3	32.64	0	1	0	0	1	1	1	2
CJW_Bb279	BB0245	Negative	Second	175	6	14.08	0	1	0	0	1	0	1	1
CJW_Bb279	BB0245	Negative	Second	175	8	26.624	0	1	0	0	1	0	1	1
CJW_Bb279	BB0245	Negative	Second	175	10	19.136	0	1	0	0	1	0	1	1
CJW_Bb279	BB0245	Negative	Second	175	15	29.504	1	1	0	1	0	0	2	1
CJW_Bb279	BB0245	Negative	Second	175	16	14.016	0	1	0	0	1	0	1	1
CJW_Bb279	BB0245	Negative	Second	175	19	23.488	0	0	0	0	0	0	0	0
CJW_Bb279	BB0245	Negative	Second	175	1224	20.096	0	1	0	0	1	0	1	1
CJW_Bb279	BB0245	Negative	Second	175	1226	17.152	0	1	0	0	1	0	1	1
CJW_Bb279	BB0245	Negative	Second	175	1229	16.128	0	1	0	0	1	0	1	1
CJW_Bb279	BB0245	Negative	Second	175	1228	15.744	0	1	0	0	1	0	1	1
CJW_Bb279	BB0245	Negative	Second	176	6	21.184	0	1	0	0	1	0	1	1
CJW_Bb279	BB0245	Negative	Second	176	12	18.24	0	1	0	0	1	0	1	1
CJW_Bb279	BB0245	Negative	Second	176	13	25.664	1	0	0	0	1	0	1	1
CJW_Bb279	BB0245	Negative	Second	176	19	27.968	0	1	0	0	1	0	1	1
CJW_Bb279	BB0245	Negative	Second	177	4	25.728	0	1	0	0	1	0	1	1
CJW_Bb279	BB0245	Negative	Second	177	5	20.672	0	1	0	0	1	0	1	1
CJW_Bb279	BB0245	Negative	Second	177	8	18.56	0	1	0	0	1	0	1	1
CJW_Bb279	BB0245	Negative	Second	177	11	22.144	0	1	0	0	1	0	1	1
CJW_Bb279	BB0245	Negative	Second	177	12	30.528	0	0	0	0	0	0	0	0
CJW_Bb279	BB0245	Negative	Second	177	13	21.632	0	1	0	0	1	0	1	1
CJW_Bb279	BB0245	Negative	Second	177	15	22.464	0	1	0	0	1	0	1	1
CJW_Bb279	BB0245	Negative	Second	177	17	23.424	0	1	0	0	1	0	1	1
CJW_Bb279	BB0245	Negative	Second	178	4	20.48	0	1	0	0	1	0	1	1
CJW_Bb279	BB0245	Negative	Second	178	10	19.264	0	1	0	0	1	0	1	1
CJW_Bb279	BB0245	Negative	Second	178	12	20.224	1	0	0	1	1	0	1	2
CJW_Bb279	BB0245	Negative	Second	178	14	24.704	0	1	0	1	1	0	1	2
CJW_Bb279	BB0245	Negative	Second	178	18	15.872	0	1	0	0	1	0	1	1
CJW_Bb279	BB0245	Negative	Second	178	1335	16.96	0	1	0	0	0	1	1	1
CJW_Bb279	BB0245	Negative	Second	178	1334	16.64	0	0	0	0	0	0	0	0
CJW_Bb279	BB0245	Negative	Second	179	8	20.16	0	1	0	0	1	0	1	1
CJW_Bb279	BB0245	Negative	Second	123	1	36.672	1	1	1	1	1	1	3	3
CJW_Bb279	BB0245	Negative	Second	179	15	16.448	0	1	0	0	1	0	1	1
CJW_Bb279	BB0245	Negative	Second	179	17	19.264	0	1	0	0	1	0	1	1
CJW_Bb279	BB0245	Negative	Second	180	4	21.376	0	1	0	0	1	0	1	1
CJW_Bb279	BB0245	Negative	Second	180	6	18.624	0	1	0	0	1	0	1	1
CJW_Bb279	BB0245	Negative	Second	180	19	24.704	0	1	0	0	1	0	1	1
CJW_Bb279	BB0245	Negative	Second	180	28	17.792	0	1	0	0	1	0	1	1
CJW_Bb279	BB0245	Negative	Second	181	2	22.656	0	1	0	0	1	0	1	1
CJW_Bb279	BB0245	Negative	Second	181	3	19.776	0	1	0	0	1	0	1	1
CJW_Bb279	BB0245	Negative	Second	181	8	26.24	0	1	0	0	1	0	1	1
CJW_Bb279	BB0245	Negative	Second	181	12	14.592	0	0	0	0	0	0	0	0
CJW_Bb279	BB0245	Negative	Second	181	14	21.696	0	1	0	0	1	0	1	1
CJW_Bb279	BB0245	Negative	Second	181	16	28.48	0	1	0	0	1	0	1	1
CJW_Bb279	BB0245	Negative	Second	181	17	29.312	0	1	0	0	1	0	1	1
CJW_Bb279	BB0245	Negative	Second	181	19	21.888	0	1	0	0	1	0	1	1
CJW_Bb279	BB0245	Negative	Second	181	25	24.192	0	1	0	0	1	0	1	1
CJW_Bb279	BB0245	Negative	Second	181	28	20.48	0	1	0	0	1	0	1	1
CJW_Bb279	BB0245	Negative	Second	181	30	19.456	0	1	0	0	1	0	1	1
CJW_Bb279	BB0245	Positive	First	13	6	24.128	0	1	0	1	1	1	1	3
CJW_Bb279	BB0245	Positive	First	13	18	27.392	0	1	0	1	1	1	1	3
CJW_Bb279	BB0245	Positive	First	20	10	23.744	0	1	0	1	1	1	1	3
CJW_Bb279	BB0245	Positive	First	79	9	22.272	0	0	0	1	1	1	0	3
CJW_Bb279	BB0245	Positive	First	13	26	31.616	0	1	0	1	1	0	1	2
CJW_Bb279	BB0245	Positive	First	27	12	18.816	0	1	0	1	1	0	1	2
CJW_Bb279	BB0245	Positive	First	32	20	21.12	0	1	0	1	1	0	1	2
CJW_Bb279	BB0245	Positive	First	60	24	20.736	0	1	0	1	1	0	1	2
CJW_Bb279	BB0245	Positive	First	61	11	23.488	0	0	0	1	0	0	0	1
CJW_Bb279	BB0245	Positive	First	70	4	19.392	0	1	0	1	1	0	1	2
CJW_Bb279	BB0245	Positive	First	73	18	18.816	0	1	0	1	1	0	1	2
CJW_Bb279	BB0245	Positive	First	74	8	21.696	0	1	0	1	0	0	1	1
CJW_Bb279	BB0245	Positive	First	86	2	30.144	0	1	0	1	1	0	1	2
CJW_Bb279	BB0245	Positive	First	62	24	25.024	0	1	1	1	1	1	2	3
CJW_Bb279	BB0245	Positive	First	68	3	24.256	0	0	1	1	1	1	1	3
CJW_Bb279	BB0245	Positive	First	86	20	26.24	0	1	1	1	1	1	2	3
CJW_Bb279	BB0245	Positive	First	57	507	25.792	0	1	1	1	1	0	2	2
CJW_Bb279	BB0245	Positive	Second	2	26	22.592	0	1	0	1	1	1	1	3
CJW_Bb279	BB0245	Positive	Second	42	47	23.168	0	1	0	1	1	1	1	3
CJW_Bb279	BB0245	Positive	Second	38	26	23.424	0	1	0	1	1	1	1	3
CJW_Bb279	BB0245	Positive	Second	67	14	23.808	0	1	0	1	1	1	1	3
CJW_Bb279	BB0245	Positive	Second	84	27	23.808	0	1	0	1	1	1	1	3
CJW_Bb279	BB0245	Positive	Second	45	4	24.768	0	1	0	1	1	1	1	3
CJW_Bb279	BB0245	Positive	Second	11	26	25.024	0	1	0	1	1	1	1	3
CJW_Bb279	BB0245	Positive	Second	83	4	25.344	0	1	0	1	1	1	1	3
CJW_Bb279	BB0245	Positive	Second	90	8	25.344	0	1	0	1	1	1	1	3
CJW_Bb279	BB0245	Positive	Second	133	39	25.536	0	1	0	1	1	1	1	3
CJW_Bb279	BB0245	Positive	Second	69	22	25.664	0	1	0	1	1	1	1	3
CJW_Bb279	BB0245	Positive	Second	51	18	25.92	0	1	0	1	1	1	1	3
CJW_Bb279	BB0245	Positive	Second	122	16	26.368	0	1	0	1	1	1	1	3
CJW_Bb279	BB0245	Positive	Second	1	24	30.592	0	1	0	1	1	1	1	3
CJW_Bb279	BB0245	Positive	Second	3	7	24.768	0	1	0	0	1	1	1	2
CJW_Bb279	BB0245	Positive	Second	4	25	17.728	0	1	0	0	1	1	1	2
CJW_Bb279	BB0245	Positive	Second	7	7	20.544	0	1	0	0	1	1	1	2
CJW_Bb279	BB0245	Positive	Second	21	34	20.992	0	1	0	0	1	1	1	2
CJW_Bb279	BB0245	Positive	Second	25	34	23.104	0	1	0	0	1	1	1	2
CJW_Bb279	BB0245	Positive	Second	28	425	26.112	0	1	0	0	1	1	1	2
CJW_Bb279	BB0245	Positive	Second	28	429	27.136	0	1	0	0	1	1	1	2
CJW_Bb279	BB0245	Positive	Second	29	35	24.96	0	1	0	0	1	1	1	2
CJW_Bb279	BB0245	Positive	Second	30	19	27.52	0	1	0	0	0	1	1	1
CJW_Bb279	BB0245	Positive	Second	31	12	25.088	0	1	0	0	1	1	1	2
CJW_Bb279	BB0245	Positive	Second	31	18	19.84	0	1	0	0	1	1	1	2
CJW_Bb279	BB0245	Positive	Second	38	49	20.736	0	0	0	0	1	1	0	2
CJW_Bb279	BB0245	Positive	Second	42	12	14.656	0	1	0	0	1	1	1	2
CJW_Bb279	BB0245	Positive	Second	43	19	24.512	0	1	0	0	1	1	1	2
CJW_Bb279	BB0245	Positive	Second	49	34	21.184	0	1	0	0	1	1	1	2
CJW_Bb279	BB0245	Positive	Second	58	10	20.096	0	1	0	0	1	1	1	2
CJW_Bb279	BB0245	Positive	Second	59	6	24.768	0	1	0	0	1	1	1	2
CJW_Bb279	BB0245	Positive	Second	60	23	20.608	0	1	0	0	1	1	1	2
CJW_Bb279	BB0245	Positive	Second	66	1	25.984	0	1	0	0	1	1	1	2
CJW_Bb279	BB0245	Positive	Second	71	831	18.304	0	1	0	0	1	1	1	2
CJW_Bb279	BB0245	Positive	Second	75	8	23.232	0	1	0	0	1	1	1	2
CJW_Bb279	BB0245	Positive	Second	84	6	21.568	0	1	0	0	1	1	1	2
CJW_Bb279	BB0245	Positive	Second	94	1	23.872	0	1	0	0	1	1	1	2
CJW_Bb279	BB0245	Positive	Second	97	14	23.936	0	1	0	0	1	1	1	2
CJW_Bb279	BB0245	Positive	Second	100	4	23.296	0	1	0	0	1	1	1	2
CJW_Bb279	BB0245	Positive	Second	117	4	22.464	0	1	0	0	1	1	1	2
CJW_Bb279	BB0245	Positive	Second	127	2	19.456	0	0	0	0	0	1	0	1
CJW_Bb279	BB0245	Positive	Second	132	50	22.592	0	1	0	0	0	1	1	1
CJW_Bb279	BB0245	Positive	Second	134	26	20.16	0	1	0	0	1	1	1	2
CJW_Bb279	BB0245	Positive	Second	139	5	24.832	0	1	0	0	1	1	1	2
CJW_Bb279	BB0245	Positive	Second	34	16	22.848	1	1	0	1	1	1	2	3
CJW_Bb279	BB0245	Positive	Second	69	818	26.816	1	0	0	1	1	1	1	3
CJW_Bb279	BB0245	Positive	Second	78	2	27.2	1	0	0	1	1	1	1	3
CJW_Bb279	BB0245	Positive	Second	22	26	27.392	1	1	0	1	1	1	2	3
CJW_Bb279	BB0245	Positive	Second	43	31	28.032	1	0	0	1	1	1	1	3
CJW_Bb279	BB0245	Positive	Second	118	9	29.632	1	0	0	1	1	1	1	3
CJW_Bb279	BB0245	Positive	Second	28	18	27.584	1	1	0	0	1	1	2	2
CJW_Bb279	BB0245	Positive	Second	42	43	24.32	1	1	0	0	1	1	2	2
CJW_Bb279	BB0245	Positive	Second	67	1	27.712	1	0	0	0	1	1	1	2
CJW_Bb279	BB0245	Positive	Second	72	2	23.808	1	1	0	0	1	1	2	2
CJW_Bb279	BB0245	Positive	Second	81	9	29.568	1	1	0	0	1	1	2	2
CJW_Bb279	BB0245	Positive	Second	88	16	22.336	1	1	0	0	1	1	2	2
CJW_Bb279	BB0245	Positive	Second	92	7	24.512	1	1	0	0	1	1	2	2
CJW_Bb279	BB0245	Positive	Second	1	47	27.2	0	1	0	1	1	0	1	2
CJW_Bb279	BB0245	Positive	Second	3	42	24.832	0	1	0	1	1	0	1	2
CJW_Bb279	BB0245	Positive	Second	4	47	18.432	0	1	0	1	1	0	1	2
CJW_Bb279	BB0245	Positive	Second	4	49	24.064	0	1	0	1	1	0	1	2
CJW_Bb279	BB0245	Positive	Second	7	21	23.424	0	1	0	1	1	0	1	2
CJW_Bb279	BB0245	Positive	Second	7	33	24	0	1	0	1	1	0	1	2
CJW_Bb279	BB0245	Positive	First	59	19	20.416	0	1	0	0	1	1	1	2
CJW_Bb279	BB0245	Positive	First	77	18	23.872	0	1	0	0	1	1	1	2
CJW_Bb279	BB0245	Positive	First	79	39	21.44	0	1	0	0	1	1	1	2
CJW_Bb279	BB0245	Positive	First	83	42	22.4	0	1	0	0	1	1	1	2
CJW_Bb279	BB0245	Positive	First	86	5	23.168	0	1	0	0	1	1	1	2
CJW_Bb279	BB0245	Positive	First	1	1	13.12	0	1	0	0	1	0	1	1
CJW_Bb279	BB0245	Positive	First	1	4	20.224	0	1	0	0	1	0	1	1
CJW_Bb279	BB0245	Positive	First	1	7	23.232	0	1	0	0	1	0	1	1
CJW_Bb279	BB0245	Positive	First	1	8	15.168	0	1	0	0	1	0	1	1
CJW_Bb279	BB0245	Positive	First	2	4	17.472	0	1	0	0	1	0	1	1
CJW_Bb279	BB0245	Positive	First	3	3	17.152	0	1	0	0	1	0	1	1
CJW_Bb279	BB0245	Positive	First	3	7	16.64	0	1	0	0	1	0	1	1
CJW_Bb279	BB0245	Positive	First	5	7	16.384	0	1	0	0	1	0	1	1
CJW_Bb279	BB0245	Positive	First	5	9	16.384	0	1	0	0	1	0	1	1
CJW_Bb279	BB0245	Positive	First	6	2	15.36	0	1	0	0	1	0	1	1
CJW_Bb279	BB0245	Positive	First	6	5	19.008	0	1	0	0	1	0	1	1
CJW_Bb279	BB0245	Positive	First	6	6	16.896	0	1	0	0	1	0	1	1
CJW_Bb279	BB0245	Positive	First	7	1	16.64	0	1	0	0	0	0	1	0
CJW_Bb279	BB0245	Positive	First	8	12	14.464	0	1	0	0	0	0	1	0
CJW_Bb279	BB0245	Positive	First	8	17	17.152	0	1	0	0	1	0	1	1
CJW_Bb279	BB0245	Positive	First	8	20	20.992	0	1	0	0	1	0	1	1
CJW_Bb279	BB0245	Positive	First	8	21	18.816	0	1	0	0	1	0	1	1
CJW_Bb279	BB0245	Positive	First	9	2	17.216	0	1	0	0	1	0	1	1
CJW_Bb279	BB0245	Positive	First	9	3	23.872	0	1	0	0	1	0	1	1
CJW_Bb279	BB0245	Positive	First	9	4	21.248	0	1	0	0	1	0	1	1
CJW_Bb279	BB0245	Positive	First	9	12	17.664	0	1	0	0	1	0	1	1
CJW_Bb279	BB0245	Positive	First	10	4	20.8	0	1	0	0	1	0	1	1
CJW_Bb279	BB0245	Positive	First	10	7	16.448	0	1	0	0	1	0	1	1
CJW_Bb279	BB0245	Positive	First	11	1	17.728	0	1	0	0	1	0	1	1
CJW_Bb279	BB0245	Positive	First	12	3	20.032	0	1	0	0	1	0	1	1
CJW_Bb279	BB0245	Positive	First	12	6	15.936	0	1	0	0	1	0	1	1
CJW_Bb279	BB0245	Positive	First	12	12	17.6	0	1	0	0	1	0	1	1
CJW_Bb279	BB0245	Positive	First	12	56	22.848	0	1	0	0	1	0	1	1
CJW_Bb279	BB0245	Positive	First	13	5	19.648	0	1	0	0	1	0	1	1
CJW_Bb279	BB0245	Positive	First	13	7	13.632	0	1	0	0	1	0	1	1
CJW_Bb279	BB0245	Positive	First	13	14	18.56	0	1	0	0	1	0	1	1
CJW_Bb279	BB0245	Positive	First	13	15	23.104	0	1	0	0	1	0	1	1
CJW_Bb279	BB0245	Positive	First	14	1	21.376	0	1	0	0	1	0	1	1
CJW_Bb279	BB0245	Positive	First	14	6	16.192	0	1	0	0	1	0	1	1
CJW_Bb279	BB0245	Positive	First	14	9	23.808	0	1	0	0	1	0	1	1
CJW_Bb279	BB0245	Positive	First	14	502	17.088	0	1	0	0	1	0	1	1
CJW_Bb279	BB0245	Positive	First	16	4	22.848	0	1	0	0	1	0	1	1
CJW_Bb279	BB0245	Positive	First	16	7	12.544	0	0	0	0	1	0	0	1
CJW_Bb279	BB0245	Positive	First	16	71	22.592	0	1	0	0	1	0	1	1
CJW_Bb279	BB0245	Positive	First	17	1	15.744	0	1	0	0	1	0	1	1
CJW_Bb279	BB0245	Positive	First	17	5	20.544	0	1	0	0	1	0	1	1
CJW_Bb279	BB0245	Positive	First	17	7	15.552	0	1	0	0	1	0	1	1
CJW_Bb279	BB0245	Positive	First	17	8	21.824	0	1	0	0	1	0	1	1
CJW_Bb279	BB0245	Positive	First	17	13	24.384	0	1	0	0	1	0	1	1
CJW_Bb279	BB0245	Positive	First	17	15	20.736	0	1	0	0	1	0	1	1
CJW_Bb279	BB0245	Positive	First	17	19	20.16	0	1	0	0	1	0	1	1
CJW_Bb279	BB0245	Positive	First	18	76	20.928	0	1	0	0	1	0	1	1
CJW_Bb279	BB0245	Positive	First	19	1	18.752	0	1	0	0	1	0	1	1
CJW_Bb279	BB0245	Positive	First	19	4	15.744	0	1	0	0	1	0	1	1
CJW_Bb279	BB0245	Positive	First	20	3	18.304	0	1	0	0	1	0	1	1
CJW_Bb279	BB0245	Positive	First	20	4	18.24	0	1	0	0	1	0	1	1
CJW_Bb279	BB0245	Positive	First	20	5	17.728	0	1	0	0	1	0	1	1
CJW_Bb279	BB0245	Positive	First	20	6	19.072	0	1	0	0	1	0	1	1
CJW_Bb279	BB0245	Positive	First	20	9	14.528	0	1	0	0	1	0	1	1
CJW_Bb279	BB0245	Positive	First	20	13	15.744	0	1	0	0	1	0	1	1
CJW_Bb279	BB0245	Positive	First	20	18	17.216	0	1	0	0	1	0	1	1
CJW_Bb279	BB0245	Positive	First	21	1	22.208	0	1	0	0	1	0	1	1
CJW_Bb279	BB0245	Positive	First	21	6	15.936	0	1	0	0	1	0	1	1
CJW_Bb279	BB0245	Positive	First	21	11	13.952	0	1	0	0	1	0	1	1
CJW_Bb279	BB0245	Positive	First	21	12	22.144	0	1	0	0	1	0	1	1
CJW_Bb279	BB0245	Positive	First	22	7	15.36	0	1	0	0	1	0	1	1
CJW_Bb279	BB0245	Positive	First	22	8	19.968	0	1	0	0	1	0	1	1
CJW_Bb279	BB0245	Positive	First	22	15	15.168	0	1	0	0	1	0	1	1
CJW_Bb279	BB0245	Positive	First	23	4	18.048	0	1	0	0	1	0	1	1
CJW_Bb279	BB0245	Positive	First	23	9	18.304	0	0	0	0	0	0	0	0
CJW_Bb279	BB0245	Positive	First	23	14	17.984	0	1	0	0	1	0	1	1
CJW_Bb279	BB0245	Positive	First	23	16	15.104	0	1	0	0	1	0	1	1
CJW_Bb279	BB0245	Positive	First	23	18	14.016	0	1	0	0	1	0	1	1
CJW_Bb279	BB0245	Positive	First	24	2	19.968	0	1	0	0	1	0	1	1
CJW_Bb279	BB0245	Positive	First	24	7	19.072	0	1	0	0	1	0	1	1
CJW_Bb279	BB0245	Positive	First	25	6	22.08	0	1	0	0	1	0	1	1
CJW_Bb279	BB0245	Positive	First	25	9	19.968	0	1	0	0	1	0	1	1
CJW_Bb279	BB0245	Positive	First	25	11	19.328	0	1	0	0	1	0	1	1
CJW_Bb279	BB0245	Positive	First	26	2	21.824	0	1	0	0	1	0	1	1
CJW_Bb279	BB0245	Positive	First	26	5	14.336	0	1	0	0	1	0	1	1
CJW_Bb279	BB0245	Positive	First	26	7	16.256	0	1	0	0	1	0	1	1
CJW_Bb279	BB0245	Positive	First	26	10	15.68	0	1	0	0	1	0	1	1
CJW_Bb279	BB0245	Positive	First	26	13	20.608	0	1	0	0	1	0	1	1
CJW_Bb279	BB0245	Positive	First	26	14	19.712	0	1	0	0	1	0	1	1
CJW_Bb279	BB0245	Positive	First	26	15	14.72	0	0	0	0	0	0	0	0
CJW_Bb279	BB0245	Positive	First	26	16	17.792	0	1	0	0	1	0	1	1
CJW_Bb279	BB0245	Positive	First	27	8	23.552	0	1	0	0	1	0	1	1
CJW_Bb279	BB0245	Positive	First	27	11	18.752	0	1	0	0	1	0	1	1
CJW_Bb279	BB0245	Positive	First	27	14	16.896	0	1	0	0	1	0	1	1
CJW_Bb279	BB0245	Positive	First	28	5	13.568	0	1	0	0	1	0	1	1
CJW_Bb279	BB0245	Positive	First	28	9	17.472	0	1	0	0	1	0	1	1
CJW_Bb279	BB0245	Positive	First	29	3	23.872	0	1	0	0	1	0	1	1
CJW_Bb279	BB0245	Positive	First	29	4	17.664	0	1	0	0	1	0	1	1
CJW_Bb279	BB0245	Positive	First	29	5	19.392	0	1	0	0	1	0	1	1
CJW_Bb279	BB0245	Positive	First	29	11	12.288	0	1	0	0	1	0	1	1
CJW_Bb279	BB0245	Positive	First	29	12	18.176	0	1	0	0	1	0	1	1
CJW_Bb279	BB0245	Positive	First	29	13	23.04	0	1	0	0	1	0	1	1
CJW_Bb279	BB0245	Positive	First	30	3	16.704	0	1	0	0	1	0	1	1
CJW_Bb279	BB0245	Positive	First	30	4	14.592	0	1	0	0	1	0	1	1
CJW_Bb279	BB0245	Positive	First	30	6	20.096	0	1	0	0	1	0	1	1
CJW_Bb279	BB0245	Positive	First	30	9	18.88	0	1	0	0	1	0	1	1
CJW_Bb279	BB0245	Positive	First	30	10	13.696	0	1	0	0	1	0	1	1
CJW_Bb279	BB0245	Positive	First	30	13	19.392	0	1	0	0	1	0	1	1
CJW_Bb279	BB0245	Positive	First	30	15	18.368	0	1	0	0	1	0	1	1
CJW_Bb279	BB0245	Positive	First	30	17	17.984	0	1	0	0	1	0	1	1
CJW_Bb279	BB0245	Positive	First	30	107	22.848	0	1	0	0	1	0	1	1
CJW_Bb279	BB0245	Positive	First	31	3	17.984	0	1	0	0	1	0	1	1
CJW_Bb279	BB0245	Positive	First	31	6	20.032	0	1	0	0	1	0	1	1
CJW_Bb279	BB0245	Positive	First	31	11	18.24	0	1	0	0	1	0	1	1
CJW_Bb279	BB0245	Positive	First	31	13	21.184	0	1	0	0	1	0	1	1
CJW_Bb279	BB0245	Positive	First	31	18	17.216	0	1	0	0	1	0	1	1
CJW_Bb279	BB0245	Positive	First	31	19	16.576	0	1	0	0	1	0	1	1
CJW_Bb279	BB0245	Positive	First	31	27	20.672	0	1	0	0	1	0	1	1
CJW_Bb279	BB0245	Positive	First	31	28	14.592	0	1	0	0	1	0	1	1
CJW_Bb279	BB0245	Positive	First	31	504	18.688	0	1	0	0	1	0	1	1
CJW_Bb279	BB0245	Positive	First	32	14	19.968	0	1	0	0	1	0	1	1
CJW_Bb279	BB0245	Positive	First	32	15	20.928	0	1	0	0	1	0	1	1
CJW_Bb279	BB0245	Positive	First	34	14	18.368	0	1	0	0	1	0	1	1
CJW_Bb279	BB0245	Positive	First	35	2	20.096	0	1	0	0	1	0	1	1
CJW_Bb279	BB0245	Positive	First	35	3	19.776	0	1	0	0	1	0	1	1
CJW_Bb279	BB0245	Positive	First	35	9	18.752	0	1	0	0	1	0	1	1
CJW_Bb279	BB0245	Positive	First	35	13	21.376	0	1	0	0	1	0	1	1
CJW_Bb279	BB0245	Positive	First	35	15	16.32	0	1	0	0	1	0	1	1
CJW_Bb279	BB0245	Positive	First	36	1	17.984	0	1	0	0	1	0	1	1
CJW_Bb279	BB0245	Positive	First	36	4	20.352	0	1	0	0	1	0	1	1
CJW_Bb279	BB0245	Positive	First	36	14	23.424	0	1	0	0	1	0	1	1
CJW_Bb279	BB0245	Positive	First	36	17	19.392	0	1	0	0	1	0	1	1
CJW_Bb279	BB0245	Positive	First	36	28	17.536	0	1	0	0	1	0	1	1
CJW_Bb279	BB0245	Positive	First	36	30	15.68	0	1	0	0	1	0	1	1
CJW_Bb279	BB0245	Positive	First	36	38	19.328	0	1	0	0	1	0	1	1
CJW_Bb279	BB0245	Positive	First	37	1	24.576	0	1	0	0	1	0	1	1
CJW_Bb279	BB0245	Positive	First	37	7	20.352	0	1	0	0	1	0	1	1
CJW_Bb279	BB0245	Positive	First	37	9	25.408	0	1	0	0	1	0	1	1
CJW_Bb279	BB0245	Positive	First	38	8	17.664	0	1	0	0	1	0	1	1
CJW_Bb279	BB0245	Positive	First	38	15	23.168	0	1	0	0	1	0	1	1
CJW_Bb279	BB0245	Positive	First	38	17	17.216	0	1	0	0	1	0	1	1
CJW_Bb279	BB0245	Positive	First	39	5	14.912	0	1	0	0	0	0	1	0
CJW_Bb279	BB0245	Positive	First	39	8	13.76	0	1	0	0	1	0	1	1
CJW_Bb279	BB0245	Positive	First	39	11	13.632	0	1	0	0	1	0	1	1
CJW_Bb279	BB0245	Positive	First	39	12	16.32	0	1	0	0	1	0	1	1
CJW_Bb279	BB0245	Positive	First	39	143	22.208	0	1	0	0	1	0	1	1
CJW_Bb279	BB0245	Positive	First	40	3	18.88	0	1	0	0	1	0	1	1
CJW_Bb279	BB0245	Positive	First	40	5	18.304	0	1	0	0	1	0	1	1
CJW_Bb279	BB0245	Positive	First	40	12	17.856	0	1	0	0	1	0	1	1
CJW_Bb279	BB0245	Positive	First	40	17	18.304	0	1	0	0	1	0	1	1
CJW_Bb279	BB0245	Positive	First	40	151	20.224	0	1	0	0	1	0	1	1
CJW_Bb279	BB0245	Positive	First	40	153	17.472	0	1	0	0	1	0	1	1
CJW_Bb279	BB0245	Positive	First	41	166	19.456	0	1	0	0	1	0	1	1
CJW_Bb279	BB0245	Positive	First	42	4	15.296	0	1	0	0	1	0	1	1
CJW_Bb279	BB0245	Positive	First	42	5	18.56	0	1	0	0	1	0	1	1
CJW_Bb279	BB0245	Positive	First	42	6	17.472	0	1	0	0	1	0	1	1
CJW_Bb279	BB0245	Positive	First	42	15	17.024	0	1	0	0	1	0	1	1
CJW_Bb279	BB0245	Positive	First	42	18	16.576	0	1	0	0	1	0	1	1
CJW_Bb279	BB0245	Positive	First	43	12	22.72	0	1	0	0	1	0	1	1
CJW_Bb279	BB0245	Positive	First	44	3	17.408	0	1	0	0	0	0	1	0
CJW_Bb279	BB0245	Positive	First	44	13	15.744	0	1	0	0	1	0	1	1
CJW_Bb279	BB0245	Positive	First	44	15	18.304	0	1	0	0	1	0	1	1
CJW_Bb279	BB0245	Positive	First	44	505	20.16	0	1	0	0	1	0	1	1
CJW_Bb279	BB0245	Positive	First	44	506	19.2	0	1	0	0	1	0	1	1
CJW_Bb279	BB0245	Positive	First	45	3	21.376	0	1	0	0	1	0	1	1
CJW_Bb279	BB0245	Positive	First	45	6	18.432	0	1	0	0	1	0	1	1
CJW_Bb279	BB0245	Positive	First	45	8	18.816	0	1	0	0	1	0	1	1
CJW_Bb279	BB0245	Positive	First	45	9	19.968	0	1	0	0	1	0	1	1
CJW_Bb279	BB0245	Positive	First	45	10	14.208	0	1	0	0	1	0	1	1
CJW_Bb279	BB0245	Positive	First	45	15	21.632	0	1	0	0	1	0	1	1
CJW_Bb279	BB0245	Positive	First	45	16	15.68	0	1	0	0	1	0	1	1
CJW_Bb279	BB0245	Positive	First	45	19	24.896	0	1	0	0	1	0	1	1
CJW_Bb279	BB0245	Positive	First	45	20	18.816	0	1	0	0	1	0	1	1
CJW_Bb279	BB0245	Positive	First	45	22	16.128	0	1	0	0	1	0	1	1
CJW_Bb279	BB0245	Positive	First	45	24	20.608	0	1	0	0	1	0	1	1
CJW_Bb279	BB0245	Positive	First	45	26	16	0	1	0	0	1	0	1	1
CJW_Bb279	BB0245	Positive	First	45	27	21.504	0	1	0	0	1	0	1	1
CJW_Bb279	BB0245	Positive	First	45	28	21.44	0	1	0	0	1	0	1	1
CJW_Bb279	BB0245	Positive	First	45	29	19.072	0	1	0	0	1	0	1	1
CJW_Bb279	BB0245	Positive	First	45	30	14.848	0	1	0	0	1	0	1	1
CJW_Bb279	BB0245	Positive	First	45	32	19.456	0	1	0	0	1	0	1	1
CJW_Bb279	BB0245	Positive	First	46	4	19.008	0	1	0	0	1	0	1	1
CJW_Bb279	BB0245	Positive	First	46	15	15.808	0	1	0	0	1	0	1	1
CJW_Bb279	BB0245	Positive	First	46	21	21.76	0	1	0	0	1	0	1	1
CJW_Bb279	BB0245	Positive	First	46	32	14.4	0	1	0	0	0	0	1	0
CJW_Bb279	BB0245	Positive	First	47	2	16.768	0	1	0	0	1	0	1	1
CJW_Bb279	BB0245	Positive	First	47	10	20.992	0	1	0	0	1	0	1	1
CJW_Bb279	BB0245	Positive	First	47	13	18.176	0	1	0	0	1	0	1	1
CJW_Bb279	BB0245	Positive	First	47	15	22.912	0	1	0	0	1	0	1	1
CJW_Bb279	BB0245	Positive	First	47	16	14.592	0	1	0	0	1	0	1	1
CJW_Bb279	BB0245	Positive	First	48	2	15.808	0	1	0	0	1	0	1	1
CJW_Bb279	BB0245	Positive	First	48	5	21.696	0	1	0	0	1	0	1	1
CJW_Bb279	BB0245	Positive	First	48	9	18.304	0	1	0	0	1	0	1	1
CJW_Bb279	BB0245	Positive	First	48	13	19.968	0	1	0	0	1	0	1	1
CJW_Bb279	BB0245	Positive	First	48	198	23.296	0	1	0	0	1	0	1	1
CJW_Bb279	BB0245	Positive	First	49	3	20.224	0	1	0	0	1	0	1	1
CJW_Bb279	BB0245	Positive	First	49	5	20.096	0	1	0	0	1	0	1	1
CJW_Bb279	BB0245	Positive	First	49	8	14.4	0	1	0	0	1	0	1	1
CJW_Bb279	BB0245	Positive	First	49	10	14.4	0	1	0	0	1	0	1	1
CJW_Bb279	BB0245	Positive	First	50	12	19.52	0	1	0	0	1	0	1	1
CJW_Bb279	BB0245	Positive	First	50	27	16	0	1	0	0	1	0	1	1
CJW_Bb279	BB0245	Positive	First	51	2	20.288	0	1	0	0	1	0	1	1
CJW_Bb279	BB0245	Positive	First	51	5	14.656	0	1	0	0	1	0	1	1
CJW_Bb279	BB0245	Positive	First	51	9	20.736	0	1	0	0	1	0	1	1
CJW_Bb279	BB0245	Positive	First	51	11	16.64	0	1	0	0	1	0	1	1
CJW_Bb279	BB0245	Positive	First	51	14	14.208	0	1	0	0	1	0	1	1
CJW_Bb279	BB0245	Positive	First	51	17	14.4	0	1	0	0	1	0	1	1
CJW_Bb279	BB0245	Positive	First	51	19	19.008	0	1	0	0	1	0	1	1
CJW_Bb279	BB0245	Positive	First	51	25	17.28	0	1	0	0	1	0	1	1
CJW_Bb279	BB0245	Positive	First	51	27	15.872	0	1	0	0	1	0	1	1
CJW_Bb279	BB0245	Positive	First	51	30	15.104	0	1	0	0	1	0	1	1
CJW_Bb279	BB0245	Positive	First	51	221	19.072	0	1	0	0	1	0	1	1
CJW_Bb279	BB0245	Positive	First	52	4	24.512	0	1	0	0	1	0	1	1
CJW_Bb279	BB0245	Positive	First	52	18	16.448	0	1	0	0	1	0	1	1
CJW_Bb279	BB0245	Positive	First	52	19	15.232	0	1	0	0	0	0	1	0
CJW_Bb279	BB0245	Positive	First	52	236	23.04	0	1	0	0	1	0	1	1
CJW_Bb279	BB0245	Positive	First	53	2	17.6	0	1	0	0	1	0	1	1
CJW_Bb279	BB0245	Positive	First	53	5	14.784	0	0	0	0	1	0	0	1
CJW_Bb279	BB0245	Positive	First	53	16	15.104	0	1	0	0	1	0	1	1
CJW_Bb279	BB0245	Positive	First	53	28	20.608	0	1	0	0	1	0	1	1
CJW_Bb279	BB0245	Positive	First	54	42	14.016	0	1	0	0	1	0	1	1
CJW_Bb279	BB0245	Positive	First	55	3	17.6	0	1	0	0	1	0	1	1
CJW_Bb279	BB0245	Positive	First	55	9	12.544	0	1	0	0	1	0	1	1
CJW_Bb279	BB0245	Positive	First	55	15	15.488	0	1	0	0	1	0	1	1
CJW_Bb279	BB0245	Positive	First	55	16	18.944	0	1	0	0	1	0	1	1
CJW_Bb279	BB0245	Positive	First	55	23	24.704	0	1	0	0	1	0	1	1
CJW_Bb279	BB0245	Positive	First	55	27	15.04	0	1	0	0	1	0	1	1
CJW_Bb279	BB0245	Positive	First	55	35	14.976	0	1	0	0	1	0	1	1
CJW_Bb279	BB0245	Positive	First	55	44	12.992	0	1	0	0	1	0	1	1
CJW_Bb279	BB0245	Positive	First	56	6	13.12	0	1	0	0	1	0	1	1
CJW_Bb279	BB0245	Positive	First	56	10	19.584	0	1	0	0	1	0	1	1
CJW_Bb279	BB0245	Positive	First	56	13	17.664	0	1	0	0	1	0	1	1
CJW_Bb279	BB0245	Positive	First	56	17	20.736	0	1	0	0	1	0	1	1
CJW_Bb279	BB0245	Positive	First	56	20	22.4	0	1	0	0	1	0	1	1
CJW_Bb279	BB0245	Positive	First	56	22	18.176	0	1	0	0	1	0	1	1
CJW_Bb279	BB0245	Positive	First	56	25	17.28	0	1	0	0	1	0	1	1
CJW_Bb279	BB0245	Positive	First	57	9	17.216	0	1	0	0	1	0	1	1
CJW_Bb279	BB0245	Positive	First	57	10	14.464	0	1	0	0	1	0	1	1
CJW_Bb279	BB0245	Positive	First	57	13	22.4	0	1	0	0	1	0	1	1
CJW_Bb279	BB0245	Positive	First	57	22	15.552	0	1	0	0	1	0	1	1
CJW_Bb279	BB0245	Positive	First	57	23	18.304	0	0	0	0	1	0	0	1
CJW_Bb279	BB0245	Positive	First	57	25	15.744	0	1	0	0	1	0	1	1
CJW_Bb279	BB0245	Positive	First	58	27	15.616	0	0	0	0	0	0	0	0
CJW_Bb279	BB0245	Positive	First	58	41	18.944	0	1	0	0	1	0	1	1
CJW_Bb279	BB0245	Positive	First	58	54	14.08	0	1	0	0	1	0	1	1
CJW_Bb279	BB0245	Positive	First	59	4	17.088	0	1	0	0	1	0	1	1
CJW_Bb279	BB0245	Positive	First	59	13	21.44	0	1	0	0	1	0	1	1
CJW_Bb279	BB0245	Positive	First	59	15	19.84	0	1	0	0	1	0	1	1
CJW_Bb279	BB0245	Positive	First	59	18	15.296	0	1	0	0	1	0	1	1
CJW_Bb279	BB0245	Positive	First	59	21	15.232	0	1	0	0	1	0	1	1
CJW_Bb279	BB0245	Positive	First	59	30	13.312	0	1	0	0	1	0	1	1
CJW_Bb279	BB0245	Positive	First	59	32	15.552	0	1	0	0	1	0	1	1
CJW_Bb279	BB0245	Positive	First	60	3	21.056	0	1	0	0	1	0	1	1
CJW_Bb279	BB0245	Positive	First	60	12	15.168	0	1	0	0	1	0	1	1
CJW_Bb279	BB0245	Positive	First	60	13	23.616	0	1	0	0	1	0	1	1
CJW_Bb279	BB0245	Positive	First	60	14	15.168	0	1	0	0	1	0	1	1
CJW_Bb279	BB0245	Positive	First	60	15	19.2	0	1	0	0	1	0	1	1
CJW_Bb279	BB0245	Positive	First	60	21	15.808	0	1	0	0	1	0	1	1
CJW_Bb279	BB0245	Positive	First	61	10	19.584	0	1	0	0	1	0	1	1
CJW_Bb279	BB0245	Positive	First	61	16	17.28	0	1	0	0	1	0	1	1
CJW_Bb279	BB0245	Positive	First	61	19	15.552	0	1	0	0	1	0	1	1
CJW_Bb279	BB0245	Positive	First	61	508	21.824	0	1	0	0	1	0	1	1
CJW_Bb279	BB0245	Positive	First	62	11	15.168	0	1	0	0	1	0	1	1
CJW_Bb279	BB0245	Positive	First	62	21	14.272	0	1	0	0	1	0	1	1
CJW_Bb279	BB0245	Positive	First	63	13	21.888	0	1	0	0	1	0	1	1
CJW_Bb279	BB0245	Positive	First	63	15	19.2	0	1	0	0	1	0	1	1
CJW_Bb279	BB0245	Positive	First	63	17	16.064	0	1	0	0	1	0	1	1
CJW_Bb279	BB0245	Positive	First	63	47	14.144	0	1	0	0	1	0	1	1
CJW_Bb279	BB0245	Positive	First	63	371	17.664	0	0	0	0	0	0	0	0
CJW_Bb279	BB0245	Positive	First	63	509	12.864	0	1	0	0	1	0	1	1
CJW_Bb279	BB0245	Positive	First	64	4	15.616	0	1	0	0	1	0	1	1
CJW_Bb279	BB0245	Positive	First	64	380	16.64	0	1	0	0	1	0	1	1
CJW_Bb279	BB0245	Positive	First	65	10	20.736	0	1	0	0	1	0	1	1
CJW_Bb279	BB0245	Positive	First	66	12	14.528	0	1	0	0	1	0	1	1
CJW_Bb279	BB0245	Positive	First	66	14	16.448	0	1	0	0	1	0	1	1
CJW_Bb279	BB0245	Positive	First	67	18	17.792	0	1	0	0	1	0	1	1
CJW_Bb279	BB0245	Positive	First	67	20	20.608	0	1	0	0	1	0	1	1
CJW_Bb279	BB0245	Positive	First	67	26	16.128	0	1	0	0	1	0	1	1
CJW_Bb279	BB0245	Positive	First	68	4	20.224	0	1	0	0	1	0	1	1
CJW_Bb279	BB0245	Positive	First	68	6	12.16	0	1	0	0	1	0	1	1
CJW_Bb279	BB0245	Positive	First	68	11	23.104	0	1	0	0	1	0	1	1
CJW_Bb279	BB0245	Positive	First	68	15	16.512	0	1	0	0	1	0	1	1
CJW_Bb279	BB0245	Positive	First	68	33	15.104	0	1	0	0	1	0	1	1
CJW_Bb279	BB0245	Positive	First	68	44	15.232	0	1	0	0	1	0	1	1
CJW_Bb279	BB0245	Positive	First	68	48	14.976	0	1	0	0	1	0	1	1
CJW_Bb279	BB0245	Positive	First	68	53	17.472	0	0	0	0	0	0	0	0
CJW_Bb279	BB0245	Positive	First	69	2	14.72	0	1	0	0	1	0	1	1
CJW_Bb279	BB0245	Positive	First	69	6	15.872	0	1	0	0	1	0	1	1
CJW_Bb279	BB0245	Positive	First	70	1	18.24	0	1	0	0	1	0	1	1
CJW_Bb279	BB0245	Positive	First	70	8	18.88	0	1	0	0	1	0	1	1
CJW_Bb279	BB0245	Positive	First	70	12	20.992	0	1	0	0	1	0	1	1
CJW_Bb279	BB0245	Positive	First	70	14	20.608	0	1	0	0	1	0	1	1
CJW_Bb279	BB0245	Positive	First	71	1	20.928	0	1	0	0	1	0	1	1
CJW_Bb279	BB0245	Positive	First	71	6	18.88	0	1	0	0	1	0	1	1
CJW_Bb279	BB0245	Positive	First	72	9	15.488	0	1	0	0	1	0	1	1
CJW_Bb279	BB0245	Positive	First	72	12	16.128	0	1	0	0	1	0	1	1
CJW_Bb279	BB0245	Positive	First	72	29	21.184	0	1	0	0	1	0	1	1
CJW_Bb279	BB0245	Positive	First	72	415	17.856	0	1	0	0	1	0	1	1
CJW_Bb279	BB0245	Positive	First	73	15	14.528	0	1	0	0	1	0	1	1
CJW_Bb279	BB0245	Positive	First	73	17	22.272	0	1	0	0	1	0	1	1
CJW_Bb279	BB0245	Positive	First	73	21	16.768	0	1	0	0	1	0	1	1
CJW_Bb279	BB0245	Positive	First	74	3	21.12	0	1	0	0	1	0	1	1
CJW_Bb279	BB0245	Positive	First	74	7	15.488	0	1	0	0	1	0	1	1
CJW_Bb279	BB0245	Positive	First	74	13	14.336	0	1	0	0	1	0	1	1
CJW_Bb279	BB0245	Positive	First	75	11	18.944	0	1	0	0	1	0	1	1
CJW_Bb279	BB0245	Positive	First	75	14	14.528	0	1	0	0	1	0	1	1
CJW_Bb279	BB0245	Positive	First	76	3	18.432	0	1	0	0	1	0	1	1
CJW_Bb279	BB0245	Positive	First	76	6	18.432	0	1	0	0	1	0	1	1
CJW_Bb279	BB0245	Positive	First	77	4	15.488	0	1	0	0	1	0	1	1
CJW_Bb279	BB0245	Positive	First	77	10	15.808	0	1	0	0	1	0	1	1
CJW_Bb279	BB0245	Positive	First	77	13	22.144	0	1	0	0	1	0	1	1
CJW_Bb279	BB0245	Positive	First	77	21	18.112	0	1	0	0	1	0	1	1
CJW_Bb279	BB0245	Positive	First	78	5	18.112	0	1	0	0	1	0	1	1
CJW_Bb279	BB0245	Positive	First	78	7	16.32	0	1	0	0	1	0	1	1
CJW_Bb279	BB0245	Positive	First	78	11	17.792	0	1	0	0	1	0	1	1
CJW_Bb279	BB0245	Positive	First	78	13	17.024	0	1	0	0	1	0	1	1
CJW_Bb279	BB0245	Positive	First	78	16	13.568	0	1	0	0	1	0	1	1
CJW_Bb279	BB0245	Positive	First	79	5	17.024	0	1	0	0	1	0	1	1
CJW_Bb279	BB0245	Positive	First	79	6	20.672	0	1	0	0	1	0	1	1
CJW_Bb279	BB0245	Positive	First	79	12	19.328	0	1	0	0	1	0	1	1
CJW_Bb279	BB0245	Positive	First	79	18	17.28	0	1	0	0	1	0	1	1
CJW_Bb279	BB0245	Positive	First	79	28	19.328	0	1	0	0	1	0	1	1
CJW_Bb279	BB0245	Positive	First	79	32	20.928	0	1	0	0	1	0	1	1
CJW_Bb279	BB0245	Positive	First	79	35	15.296	0	1	0	0	1	0	1	1
CJW_Bb279	BB0245	Positive	First	80	3	17.024	0	1	0	0	1	0	1	1
CJW_Bb279	BB0245	Positive	First	80	6	18.496	0	1	0	0	1	0	1	1
CJW_Bb279	BB0245	Positive	First	80	8	19.136	0	1	0	0	1	0	1	1
CJW_Bb279	BB0245	Positive	First	80	9	22.208	0	1	0	0	1	0	1	1
CJW_Bb279	BB0245	Positive	First	80	14	17.088	0	0	0	0	0	0	0	0
CJW_Bb279	BB0245	Positive	First	80	19	19.328	0	1	0	0	1	0	1	1
CJW_Bb279	BB0245	Positive	First	80	20	16.32	0	1	0	0	1	0	1	1
CJW_Bb279	BB0245	Positive	First	80	21	14.464	0	0	0	0	0	0	0	0
CJW_Bb279	BB0245	Positive	First	80	26	14.784	0	1	0	0	1	0	1	1
CJW_Bb279	BB0245	Positive	First	80	31	18.432	0	1	0	0	1	0	1	1
CJW_Bb279	BB0245	Positive	First	80	33	20.032	0	1	0	0	1	0	1	1
CJW_Bb279	BB0245	Positive	First	80	34	18.56	0	1	0	0	1	0	1	1
CJW_Bb279	BB0245	Positive	First	80	37	15.424	0	1	0	0	1	0	1	1
CJW_Bb279	BB0245	Positive	First	80	42	15.04	0	1	0	0	1	0	1	1
CJW_Bb279	BB0245	Positive	First	80	45	16	0	1	0	0	1	0	1	1
CJW_Bb279	BB0245	Positive	First	80	47	16.576	0	1	0	0	1	0	1	1
CJW_Bb279	BB0245	Positive	First	80	48	21.824	0	1	0	0	1	0	1	1
CJW_Bb279	BB0245	Positive	First	80	511	15.616	0	1	0	0	1	0	1	1
CJW_Bb279	BB0245	Positive	First	81	5	16.192	0	1	0	0	1	0	1	1
CJW_Bb279	BB0245	Positive	First	81	6	14.208	0	1	0	0	1	0	1	1
CJW_Bb279	BB0245	Positive	First	81	9	22.272	0	1	0	0	1	0	1	1
CJW_Bb279	BB0245	Positive	First	81	10	20.48	0	1	0	0	1	0	1	1
CJW_Bb279	BB0245	Positive	First	81	11	19.84	0	1	0	0	1	0	1	1
CJW_Bb279	BB0245	Positive	First	81	22	16.64	0	1	0	0	1	0	1	1
CJW_Bb279	BB0245	Positive	First	81	23	16.448	0	1	0	0	1	0	1	1
CJW_Bb279	BB0245	Positive	First	81	26	21.312	0	1	0	0	1	0	1	1
CJW_Bb279	BB0245	Positive	First	81	32	19.712	0	0	0	0	1	0	0	1
CJW_Bb279	BB0245	Positive	First	81	36	13.888	0	1	0	0	1	0	1	1
CJW_Bb279	BB0245	Positive	First	82	4	16.384	0	1	0	0	0	0	1	0
CJW_Bb279	BB0245	Positive	First	82	8	16.832	0	1	0	0	1	0	1	1
CJW_Bb279	BB0245	Positive	First	82	13	22.848	0	1	0	0	1	0	1	1
CJW_Bb279	BB0245	Positive	First	82	14	16.32	0	1	0	0	1	0	1	1
CJW_Bb279	BB0245	Positive	First	82	18	21.76	0	1	0	0	1	0	1	1
CJW_Bb279	BB0245	Positive	First	83	9	20.736	0	1	0	0	1	0	1	1
CJW_Bb279	BB0245	Positive	First	83	13	14.848	0	1	0	0	1	0	1	1
CJW_Bb279	BB0245	Positive	First	83	16	17.472	0	1	0	0	1	0	1	1
CJW_Bb279	BB0245	Positive	First	83	18	14.336	0	1	0	0	1	0	1	1
CJW_Bb279	BB0245	Positive	First	83	19	16.576	0	1	0	0	1	0	1	1
CJW_Bb279	BB0245	Positive	First	83	20	15.808	0	1	0	0	1	0	1	1
CJW_Bb279	BB0245	Positive	First	83	23	13.952	0	1	0	0	1	0	1	1
CJW_Bb279	BB0245	Positive	First	83	34	15.808	0	1	0	0	1	0	1	1
CJW_Bb279	BB0245	Positive	First	83	38	16.896	0	1	0	0	1	0	1	1
CJW_Bb279	BB0245	Positive	First	83	460	15.616	0	1	0	0	1	0	1	1
CJW_Bb279	BB0245	Positive	First	84	7	16.832	0	1	0	0	1	0	1	1
CJW_Bb279	BB0245	Positive	First	84	8	17.472	0	1	0	0	1	0	1	1
CJW_Bb279	BB0245	Positive	First	84	11	21.696	0	1	0	0	1	0	1	1
CJW_Bb279	BB0245	Positive	First	84	14	17.984	0	1	0	0	1	0	1	1
CJW_Bb279	BB0245	Positive	First	84	21	21.312	0	1	0	0	1	0	1	1
CJW_Bb279	BB0245	Positive	First	84	23	15.68	0	1	0	0	1	0	1	1
CJW_Bb279	BB0245	Positive	First	84	24	16.64	0	1	0	0	1	0	1	1
CJW_Bb279	BB0245	Positive	First	84	25	21.888	0	1	0	0	0	0	1	0
CJW_Bb279	BB0245	Positive	First	84	26	15.36	0	1	0	0	1	0	1	1
CJW_Bb279	BB0245	Positive	First	84	28	13.632	0	1	0	0	1	0	1	1
CJW_Bb279	BB0245	Positive	First	84	29	22.848	0	1	0	0	1	0	1	1
CJW_Bb279	BB0245	Positive	First	84	30	17.216	0	1	0	0	1	0	1	1
CJW_Bb279	BB0245	Positive	First	84	33	17.216	0	1	0	0	1	0	1	1
CJW_Bb279	BB0245	Positive	First	84	35	16.064	0	1	0	0	1	0	1	1
CJW_Bb279	BB0245	Positive	First	84	36	20.864	0	1	0	0	1	0	1	1
CJW_Bb279	BB0245	Positive	First	84	49	14.208	0	1	0	0	1	0	1	1
CJW_Bb279	BB0245	Positive	First	85	6	16.192	0	1	0	0	1	0	1	1
CJW_Bb279	BB0245	Positive	First	85	7	16.384	0	1	0	0	1	0	1	1
CJW_Bb279	BB0245	Positive	First	85	11	19.84	0	1	0	0	1	0	1	1
CJW_Bb279	BB0245	Positive	First	85	13	17.152	0	1	0	0	1	0	1	1
CJW_Bb279	BB0245	Positive	First	85	18	17.728	0	1	0	0	1	0	1	1
CJW_Bb279	BB0245	Positive	First	85	20	19.776	0	1	0	0	1	0	1	1
CJW_Bb279	BB0245	Positive	First	85	22	16.32	0	1	0	0	1	0	1	1
CJW_Bb279	BB0245	Positive	First	86	4	14.208	0	1	0	0	1	0	1	1
CJW_Bb279	BB0245	Positive	First	86	8	18.112	0	1	0	0	1	0	1	1
CJW_Bb279	BB0245	Positive	First	86	15	17.92	0	1	0	0	1	0	1	1
CJW_Bb279	BB0245	Positive	First	86	19	19.776	0	1	0	0	1	0	1	1
CJW_Bb279	BB0245	Positive	First	86	21	24.128	0	1	0	0	1	0	1	1
CJW_Bb279	BB0245	Positive	First	86	26	22.08	0	1	0	0	1	0	1	1
CJW_Bb279	BB0245	Positive	First	86	29	14.976	0	1	0	0	1	0	1	1
CJW_Bb279	BB0245	Positive	First	86	31	15.68	0	1	0	0	1	0	1	1
CJW_Bb279	BB0245	Positive	First	87	2	16.96	0	1	0	0	1	0	1	1
CJW_Bb279	BB0245	Positive	First	87	3	17.088	0	1	0	0	1	0	1	1
CJW_Bb279	BB0245	Positive	First	87	6	21.632	0	1	0	0	1	0	1	1
CJW_Bb279	BB0245	Positive	First	88	7	21.696	0	1	0	0	1	0	1	1
CJW_Bb279	BB0245	Positive	First	89	2	12.032	0	1	0	0	1	0	1	1
CJW_Bb279	BB0245	Positive	First	90	4	27.072	0	1	0	0	1	0	1	1
CJW_Bb279	BB0245	Positive	First	90	6	19.136	0	1	0	0	1	0	1	1
CJW_Bb279	BB0245	Positive	First	90	9	19.584	0	1	0	0	1	0	1	1
CJW_Bb279	BB0245	Positive	First	91	4	18.368	0	1	0	0	1	0	1	1
CJW_Bb279	BB0245	Positive	First	93	1	26.624	0	1	0	0	1	0	1	1
CJW_Bb279	BB0245	Positive	First	93	3	17.344	0	1	0	0	0	0	1	0
CJW_Bb279	BB0245	Positive	First	95	4	15.936	0	1	0	0	1	0	1	1
CJW_Bb279	BB0245	Positive	First	95	6	20.8	0	1	0	0	1	0	1	1
CJW_Bb279	BB0245	Positive	First	95	9	16.512	0	1	0	0	1	0	1	1
CJW_Bb279	BB0245	Positive	First	95	10	21.248	0	1	0	0	1	0	1	1
CJW_Bb279	BB0245	Positive	First	95	12	21.824	0	1	0	0	1	0	1	1
CJW_Bb279	BB0245	Positive	First	96	1	24.192	0	1	0	0	1	0	1	1
CJW_Bb279	BB0245	Positive	First	96	6	19.456	0	1	0	0	1	0	1	1
CJW_Bb279	BB0245	Positive	First	99	6	17.856	0	1	0	0	1	0	1	1
CJW_Bb279	BB0245	Positive	First	99	7	18.176	0	1	0	0	1	0	1	1
CJW_Bb279	BB0245	Positive	First	30	11	20.608	0	1	1	0	1	1	2	2
CJW_Bb279	BB0245	Positive	First	60	9	16.768	0	0	1	0	1	0	1	1
CJW_Bb279	BB0245	Positive	First	64	510	17.344	0	1	1	0	0	0	2	0
CJW_Bb279	BB0245	Positive	First	97	1	22.08	0	1	1	0	1	0	2	1
CJW_Bb279	BB0245	Positive	Second	20	36	23.616	0	1	0	1	1	0	1	2
CJW_Bb279	BB0245	Positive	Second	21	22	23.872	0	1	0	1	0	0	1	1
CJW_Bb279	BB0245	Positive	Second	28	27	25.472	0	1	0	1	1	0	1	2
CJW_Bb279	BB0245	Positive	Second	31	5	21.376	0	1	0	1	1	0	1	2
CJW_Bb279	BB0245	Positive	Second	31	31	28.544	0	1	0	1	1	0	1	2
CJW_Bb279	BB0245	Positive	Second	31	35	23.168	0	1	0	1	1	0	1	2
CJW_Bb279	BB0245	Positive	Second	32	1	17.6	0	1	0	1	1	0	1	2
CJW_Bb279	BB0245	Positive	Second	34	11	15.872	0	1	0	1	1	0	1	2
CJW_Bb279	BB0245	Positive	Second	35	28	24.64	0	1	0	1	1	0	1	2
CJW_Bb279	BB0245	Positive	Second	39	24	22.464	0	1	0	1	1	0	1	2
CJW_Bb279	BB0245	Positive	Second	44	28	17.536	0	1	0	1	1	0	1	2
CJW_Bb279	BB0245	Positive	Second	49	16	23.744	0	1	0	1	1	0	1	2
CJW_Bb279	BB0245	Positive	Second	50	19	26.368	0	1	0	1	1	0	1	2
CJW_Bb279	BB0245	Positive	Second	51	12	24.768	0	1	0	1	1	0	1	2
CJW_Bb279	BB0245	Positive	Second	52	6	18.56	0	0	0	1	0	0	0	1
CJW_Bb279	BB0245	Positive	Second	59	12	23.872	0	1	0	1	1	0	1	2
CJW_Bb279	BB0245	Positive	Second	60	777	22.336	0	1	0	1	1	0	1	2
CJW_Bb279	BB0245	Positive	Second	71	5	25.92	0	1	0	1	1	0	1	2
CJW_Bb279	BB0245	Positive	Second	78	6	25.088	0	1	0	1	1	0	1	2
CJW_Bb279	BB0245	Positive	Second	83	11	14.784	0	1	0	1	1	0	1	2
CJW_Bb279	BB0245	Positive	Second	84	11	24.32	0	1	0	1	1	0	1	2
CJW_Bb279	BB0245	Positive	Second	84	22	23.168	0	1	0	1	1	0	1	2
CJW_Bb279	BB0245	Positive	Second	86	16	22.784	0	1	0	1	1	0	1	2
CJW_Bb279	BB0245	Positive	Second	89	2	21.952	0	1	0	1	1	0	1	2
CJW_Bb279	BB0245	Positive	Second	89	15	24.32	0	0	0	1	1	0	0	2
CJW_Bb279	BB0245	Positive	Second	96	1	18.048	0	1	0	1	1	0	1	2
CJW_Bb279	BB0245	Positive	Second	97	10	28.288	0	1	0	1	1	0	1	2
CJW_Bb279	BB0245	Positive	Second	116	1020	22.528	0	1	0	1	1	0	1	2
CJW_Bb279	BB0245	Positive	Second	117	9	27.392	0	1	0	1	1	0	1	2
CJW_Bb279	BB0245	Positive	Second	119	26	24.256	0	1	0	1	1	0	1	2
CJW_Bb279	BB0245	Positive	Second	121	10	27.136	0	1	0	1	1	0	1	2
CJW_Bb279	BB0245	Positive	Second	131	13	23.104	0	1	0	1	1	0	1	2
CJW_Bb279	BB0245	Positive	Second	134	27	20.288	0	1	0	1	1	0	1	2
CJW_Bb279	BB0245	Positive	Second	1	7	17.088	0	1	0	0	1	0	1	1
CJW_Bb279	BB0245	Positive	Second	1	9	19.904	0	1	0	0	1	0	1	1
CJW_Bb279	BB0245	Positive	Second	1	10	15.744	0	1	0	0	1	0	1	1
CJW_Bb279	BB0245	Positive	Second	1	15	22.656	0	1	0	0	1	0	1	1
CJW_Bb279	BB0245	Positive	Second	1	17	15.104	0	0	0	0	0	0	0	0
CJW_Bb279	BB0245	Positive	Second	1	19	16.192	0	0	0	0	1	0	0	1
CJW_Bb279	BB0245	Positive	Second	1	21	16.512	0	0	0	0	1	0	0	1
CJW_Bb279	BB0245	Positive	Second	1	26	15.296	0	1	0	0	1	0	1	1
CJW_Bb279	BB0245	Positive	Second	1	28	19.328	0	1	0	0	1	0	1	1
CJW_Bb279	BB0245	Positive	Second	1	31	22.016	0	1	0	0	1	0	1	1
CJW_Bb279	BB0245	Positive	Second	1	35	21.824	0	1	0	0	1	0	1	1
CJW_Bb279	BB0245	Positive	Second	1	36	16.256	0	1	0	0	1	0	1	1
CJW_Bb279	BB0245	Positive	Second	1	39	15.296	0	0	0	0	1	0	0	1
CJW_Bb279	BB0245	Positive	Second	1	42	16.64	0	1	0	0	1	0	1	1
CJW_Bb279	BB0245	Positive	Second	1	43	24.512	0	1	0	0	1	0	1	1
CJW_Bb279	BB0245	Positive	Second	1	46	16.896	0	1	0	0	0	0	1	0
CJW_Bb279	BB0245	Positive	Second	1	48	17.216	0	1	0	0	1	0	1	1
CJW_Bb279	BB0245	Positive	Second	1	49	15.296	0	1	0	0	1	0	1	1
CJW_Bb279	BB0245	Positive	Second	1	52	19.072	0	1	0	0	1	0	1	1
CJW_Bb279	BB0245	Positive	Second	1	57	21.12	0	1	0	0	1	0	1	1
CJW_Bb279	BB0245	Positive	Second	2	2	19.072	0	1	0	0	1	0	1	1
CJW_Bb279	BB0245	Positive	Second	2	3	19.52	0	1	0	0	1	0	1	1
CJW_Bb279	BB0245	Positive	Second	2	4	17.408	0	0	0	0	0	0	0	0
CJW_Bb279	BB0245	Positive	Second	2	6	19.328	0	1	0	0	1	0	1	1
CJW_Bb279	BB0245	Positive	Second	2	7	15.488	0	1	0	0	1	0	1	1
CJW_Bb279	BB0245	Positive	Second	2	8	21.824	0	1	0	0	1	0	1	1
CJW_Bb279	BB0245	Positive	Second	2	9	15.936	0	1	0	0	1	0	1	1
CJW_Bb279	BB0245	Positive	Second	2	11	13.952	0	1	0	0	1	0	1	1
CJW_Bb279	BB0245	Positive	Second	2	13	20.48	0	1	0	0	1	0	1	1
CJW_Bb279	BB0245	Positive	Second	2	18	21.312	0	1	0	0	1	0	1	1
CJW_Bb279	BB0245	Positive	Second	2	22	19.84	0	1	0	0	1	0	1	1
CJW_Bb279	BB0245	Positive	Second	2	25	20.992	0	1	0	0	1	0	1	1
CJW_Bb279	BB0245	Positive	Second	2	28	13.184	0	1	0	0	1	0	1	1
CJW_Bb279	BB0245	Positive	Second	2	29	21.824	0	1	0	0	1	0	1	1
CJW_Bb279	BB0245	Positive	Second	3	3	21.568	0	0	0	0	0	0	0	0
CJW_Bb279	BB0245	Positive	Second	3	5	15.488	0	1	0	0	1	0	1	1
CJW_Bb279	BB0245	Positive	Second	3	8	17.6	0	1	0	0	1	0	1	1
CJW_Bb279	BB0245	Positive	Second	3	9	23.744	0	1	0	0	1	0	1	1
CJW_Bb279	BB0245	Positive	Second	3	10	19.328	0	1	0	0	1	0	1	1
CJW_Bb279	BB0245	Positive	Second	3	12	18.496	0	1	0	0	1	0	1	1
CJW_Bb279	BB0245	Positive	Second	3	14	18.112	0	1	0	0	1	0	1	1
CJW_Bb279	BB0245	Positive	Second	3	16	20.352	0	1	0	0	1	0	1	1
CJW_Bb279	BB0245	Positive	Second	3	19	23.36	0	1	0	0	1	0	1	1
CJW_Bb279	BB0245	Positive	Second	3	23	17.984	0	1	0	0	1	0	1	1
CJW_Bb279	BB0245	Positive	Second	3	24	19.328	0	1	0	0	1	0	1	1
CJW_Bb279	BB0245	Positive	Second	3	29	19.52	0	0	0	0	1	0	0	1
CJW_Bb279	BB0245	Positive	Second	3	30	18.624	0	1	0	0	1	0	1	1
CJW_Bb279	BB0245	Positive	Second	3	32	20.096	0	1	0	0	1	0	1	1
CJW_Bb279	BB0245	Positive	Second	3	34	18.112	0	1	0	0	1	0	1	1
CJW_Bb279	BB0245	Positive	Second	3	35	15.744	0	1	0	0	1	0	1	1
CJW_Bb279	BB0245	Positive	Second	3	37	17.344	0	1	0	0	1	0	1	1
CJW_Bb279	BB0245	Positive	Second	3	39	25.6	0	1	0	0	1	0	1	1
CJW_Bb279	BB0245	Positive	Second	3	45	16.896	0	1	0	0	1	0	1	1
CJW_Bb279	BB0245	Positive	Second	3	66	13.632	0	1	0	0	1	0	1	1
CJW_Bb279	BB0245	Positive	Second	4	2	17.408	0	1	0	0	1	0	1	1
CJW_Bb279	BB0245	Positive	Second	4	3	15.296	0	1	0	0	1	0	1	1
CJW_Bb279	BB0245	Positive	Second	4	5	23.232	0	1	0	0	1	0	1	1
CJW_Bb279	BB0245	Positive	Second	4	6	13.12	0	1	0	0	1	0	1	1
CJW_Bb279	BB0245	Positive	Second	4	12	18.88	0	1	0	0	1	0	1	1
CJW_Bb279	BB0245	Positive	Second	4	17	21.184	0	1	0	0	1	0	1	1
CJW_Bb279	BB0245	Positive	Second	4	20	13.376	0	1	0	0	1	0	1	1
CJW_Bb279	BB0245	Positive	Second	4	21	21.184	0	1	0	0	1	0	1	1
CJW_Bb279	BB0245	Positive	Second	4	22	16.96	0	1	0	0	1	0	1	1
CJW_Bb279	BB0245	Positive	Second	4	26	20.032	0	1	0	0	1	0	1	1
CJW_Bb279	BB0245	Positive	Second	4	27	19.84	0	1	0	0	1	0	1	1
CJW_Bb279	BB0245	Positive	Second	4	30	16.192	0	1	0	0	1	0	1	1
CJW_Bb279	BB0245	Positive	Second	4	35	14.336	0	1	0	0	1	0	1	1
CJW_Bb279	BB0245	Positive	Second	4	38	21.184	0	1	0	0	1	0	1	1
CJW_Bb279	BB0245	Positive	Second	4	39	18.688	0	1	0	0	1	0	1	1
CJW_Bb279	BB0245	Positive	Second	4	40	17.536	0	1	0	0	1	0	1	1
CJW_Bb279	BB0245	Positive	Second	4	43	21.696	0	1	0	0	1	0	1	1
CJW_Bb279	BB0245	Positive	Second	4	44	26.112	0	1	0	0	1	0	1	1
CJW_Bb279	BB0245	Positive	Second	4	45	20.48	0	1	0	0	1	0	1	1
CJW_Bb279	BB0245	Positive	Second	4	46	14.976	0	1	0	0	1	0	1	1
CJW_Bb279	BB0245	Positive	Second	4	50	19.392	0	1	0	0	1	0	1	1
CJW_Bb279	BB0245	Positive	Second	4	52	15.616	0	1	0	0	1	0	1	1
CJW_Bb279	BB0245	Positive	Second	4	76	16.64	0	1	0	0	1	0	1	1
CJW_Bb279	BB0245	Positive	Second	4	82	19.328	0	1	0	0	1	0	1	1
CJW_Bb279	BB0245	Positive	Second	4	84	20.8	0	1	0	0	1	0	1	1
CJW_Bb279	BB0245	Positive	Second	6	1	21.824	0	1	0	0	1	0	1	1
CJW_Bb279	BB0245	Positive	Second	6	16	19.072	0	1	0	0	1	0	1	1
CJW_Bb279	BB0245	Positive	Second	6	20	20.16	0	1	0	0	1	0	1	1
CJW_Bb279	BB0245	Positive	Second	6	23	19.072	0	1	0	0	1	0	1	1
CJW_Bb279	BB0245	Positive	Second	6	27	14.592	0	1	0	0	1	0	1	1
CJW_Bb279	BB0245	Positive	Second	6	30	15.744	0	1	0	0	1	0	1	1
CJW_Bb279	BB0245	Positive	Second	7	1	17.472	0	1	0	0	1	0	1	1
CJW_Bb279	BB0245	Positive	Second	7	4	21.44	0	1	0	0	1	0	1	1
CJW_Bb279	BB0245	Positive	Second	7	5	16.576	0	1	0	0	1	0	1	1
CJW_Bb279	BB0245	Positive	Second	7	9	24.896	0	1	0	0	1	0	1	1
CJW_Bb279	BB0245	Positive	Second	7	11	17.92	0	1	0	0	1	0	1	1
CJW_Bb279	BB0245	Positive	Second	7	13	22.528	0	1	0	0	1	0	1	1
CJW_Bb279	BB0245	Positive	Second	7	14	18.816	0	1	0	0	1	0	1	1
CJW_Bb279	BB0245	Positive	Second	7	18	16.64	0	1	0	0	1	0	1	1
CJW_Bb279	BB0245	Positive	Second	7	23	20.8	0	1	0	0	1	0	1	1
CJW_Bb279	BB0245	Positive	Second	7	32	20.288	0	1	0	0	1	0	1	1
CJW_Bb279	BB0245	Positive	Second	8	3	15.936	0	1	0	0	1	0	1	1
CJW_Bb279	BB0245	Positive	Second	8	8	18.688	0	1	0	0	1	0	1	1
CJW_Bb279	BB0245	Positive	Second	8	10	25.472	0	1	0	0	1	0	1	1
CJW_Bb279	BB0245	Positive	Second	8	14	15.488	0	1	0	0	1	0	1	1
CJW_Bb279	BB0245	Positive	Second	8	17	16	0	1	0	0	1	0	1	1
CJW_Bb279	BB0245	Positive	Second	8	21	15.296	0	1	0	0	1	0	1	1
CJW_Bb279	BB0245	Positive	Second	8	23	17.408	0	1	0	0	1	0	1	1
CJW_Bb279	BB0245	Positive	Second	8	25	17.344	0	1	0	0	1	0	1	1
CJW_Bb279	BB0245	Positive	Second	8	27	18.176	0	1	0	0	1	0	1	1
CJW_Bb279	BB0245	Positive	Second	8	28	20.032	0	1	0	0	1	0	1	1
CJW_Bb279	BB0245	Positive	Second	8	29	18.88	0	0	0	0	1	0	0	1
CJW_Bb279	BB0245	Positive	Second	8	31	22.016	0	1	0	0	1	0	1	1
CJW_Bb279	BB0245	Positive	Second	8	32	19.264	0	1	0	0	1	0	1	1
CJW_Bb279	BB0245	Positive	Second	8	34	14.72	0	1	0	0	1	0	1	1
CJW_Bb279	BB0245	Positive	Second	8	39	24.448	0	1	0	0	1	0	1	1
CJW_Bb279	BB0245	Positive	Second	8	41	19.52	0	1	0	0	1	0	1	1
CJW_Bb279	BB0245	Positive	Second	8	136	24.192	0	1	0	0	1	0	1	1
CJW_Bb279	BB0245	Positive	Second	8	141	18.88	0	1	0	0	1	0	1	1
CJW_Bb279	BB0245	Positive	Second	8	144	13.824	0	1	0	0	1	0	1	1
CJW_Bb279	BB0245	Positive	Second	8	148	13.824	0	1	0	0	1	0	1	1
CJW_Bb279	BB0245	Positive	Second	8	147	14.08	0	1	0	0	1	0	1	1
CJW_Bb279	BB0245	Positive	Second	9	5	16.768	0	1	0	0	1	0	1	1
CJW_Bb279	BB0245	Positive	Second	9	6	16.768	0	1	0	0	1	0	1	1
CJW_Bb279	BB0245	Positive	Second	9	13	14.656	0	1	0	0	1	0	1	1
CJW_Bb279	BB0245	Positive	Second	9	14	14.464	0	1	0	0	1	0	1	1
CJW_Bb279	BB0245	Positive	Second	9	15	15.808	0	1	0	0	1	0	1	1
CJW_Bb279	BB0245	Positive	Second	9	16	20.544	0	1	0	0	1	0	1	1
CJW_Bb279	BB0245	Positive	Second	9	17	21.76	0	1	0	0	1	0	1	1
CJW_Bb279	BB0245	Positive	Second	9	23	19.008	0	1	0	0	1	0	1	1
CJW_Bb279	BB0245	Positive	Second	9	25	17.664	0	1	0	0	1	0	1	1
CJW_Bb279	BB0245	Positive	Second	9	29	16.576	0	1	0	0	1	0	1	1
CJW_Bb279	BB0245	Positive	Second	9	30	21.056	0	1	0	0	1	0	1	1
CJW_Bb279	BB0245	Positive	Second	9	31	17.728	0	1	0	0	1	0	1	1
CJW_Bb279	BB0245	Positive	Second	9	33	17.728	0	1	0	0	1	0	1	1
CJW_Bb279	BB0245	Positive	Second	9	35	14.336	0	1	0	0	1	0	1	1
CJW_Bb279	BB0245	Positive	Second	9	36	17.536	0	1	0	0	0	0	1	0
CJW_Bb279	BB0245	Positive	Second	9	37	15.872	0	0	0	0	1	0	0	1
CJW_Bb279	BB0245	Positive	Second	9	38	17.152	0	1	0	0	1	0	1	1
CJW_Bb279	BB0245	Positive	Second	9	40	17.6	0	1	0	0	1	0	1	1
CJW_Bb279	BB0245	Positive	Second	10	5	16.128	0	1	0	0	1	0	1	1
CJW_Bb279	BB0245	Positive	Second	10	14	15.232	0	1	0	0	1	0	1	1
CJW_Bb279	BB0245	Positive	Second	10	24	20.352	0	1	0	0	1	0	1	1
CJW_Bb279	BB0245	Positive	Second	10	26	17.984	0	1	0	0	1	0	1	1
CJW_Bb279	BB0245	Positive	Second	10	27	17.152	0	1	0	0	1	0	1	1
CJW_Bb279	BB0245	Positive	Second	10	30	14.976	0	1	0	0	1	0	1	1
CJW_Bb279	BB0245	Positive	Second	11	2	15.68	0	1	0	0	1	0	1	1
CJW_Bb279	BB0245	Positive	Second	11	3	20.672	0	1	0	0	1	0	1	1
CJW_Bb279	BB0245	Positive	Second	11	4	16.384	0	1	0	0	1	0	1	1
CJW_Bb279	BB0245	Positive	Second	11	7	21.824	0	1	0	0	1	0	1	1
CJW_Bb279	BB0245	Positive	Second	11	14	14.656	0	1	0	0	1	0	1	1
CJW_Bb279	BB0245	Positive	Second	11	21	16.384	0	1	0	0	1	0	1	1
CJW_Bb279	BB0245	Positive	Second	11	22	16.32	0	1	0	0	1	0	1	1
CJW_Bb279	BB0245	Positive	Second	11	29	14.528	0	1	0	0	1	0	1	1
CJW_Bb279	BB0245	Positive	Second	11	30	17.472	0	1	0	0	1	0	1	1
CJW_Bb279	BB0245	Positive	Second	11	31	20.288	0	1	0	0	1	0	1	1
CJW_Bb279	BB0245	Positive	Second	11	32	17.536	0	1	0	0	1	0	1	1
CJW_Bb279	BB0245	Positive	Second	12	1	14.08	0	1	0	0	1	0	1	1
CJW_Bb279	BB0245	Positive	Second	12	3	19.904	0	1	0	0	1	0	1	1
CJW_Bb279	BB0245	Positive	Second	12	4	19.52	0	1	0	0	1	0	1	1
CJW_Bb279	BB0245	Positive	Second	12	5	18.624	0	1	0	0	1	0	1	1
CJW_Bb279	BB0245	Positive	Second	12	7	21.056	0	1	0	0	1	0	1	1
CJW_Bb279	BB0245	Positive	Second	12	9	18.88	0	1	0	0	1	0	1	1
CJW_Bb279	BB0245	Positive	Second	12	12	18.368	0	1	0	0	1	0	1	1
CJW_Bb279	BB0245	Positive	Second	12	13	17.536	0	1	0	0	1	0	1	1
CJW_Bb279	BB0245	Positive	Second	12	14	22.08	0	1	0	0	1	0	1	1
CJW_Bb279	BB0245	Positive	Second	12	16	14.976	0	1	0	0	1	0	1	1
CJW_Bb279	BB0245	Positive	Second	12	19	16.128	0	1	0	0	1	0	1	1
CJW_Bb279	BB0245	Positive	Second	12	22	19.648	0	1	0	0	1	0	1	1
CJW_Bb279	BB0245	Positive	Second	12	25	24.384	0	1	0	0	1	0	1	1
CJW_Bb279	BB0245	Positive	Second	12	30	16.32	0	0	0	0	0	0	0	0
CJW_Bb279	BB0245	Positive	Second	12	32	15.168	0	1	0	0	1	0	1	1
CJW_Bb279	BB0245	Positive	Second	12	37	18.56	0	1	0	0	1	0	1	1
CJW_Bb279	BB0245	Positive	Second	12	41	23.296	0	0	0	0	1	0	0	1
CJW_Bb279	BB0245	Positive	Second	12	43	16	0	1	0	0	1	0	1	1
CJW_Bb279	BB0245	Positive	Second	13	3	13.696	0	1	0	0	1	0	1	1
CJW_Bb279	BB0245	Positive	Second	13	5	13.632	0	1	0	0	1	0	1	1
CJW_Bb279	BB0245	Positive	Second	13	6	19.008	0	1	0	0	1	0	1	1
CJW_Bb279	BB0245	Positive	Second	13	7	14.976	0	1	0	0	1	0	1	1
CJW_Bb279	BB0245	Positive	Second	13	8	18.112	0	1	0	0	1	0	1	1
CJW_Bb279	BB0245	Positive	Second	13	11	13.44	0	1	0	0	1	0	1	1
CJW_Bb279	BB0245	Positive	Second	13	13	17.6	0	1	0	0	1	0	1	1
CJW_Bb279	BB0245	Positive	Second	13	15	20.48	0	1	0	0	1	0	1	1
CJW_Bb279	BB0245	Positive	Second	13	21	14.848	0	1	0	0	1	0	1	1
CJW_Bb279	BB0245	Positive	Second	13	23	15.616	0	0	0	0	1	0	0	1
CJW_Bb279	BB0245	Positive	Second	13	25	19.328	0	1	0	0	1	0	1	1
CJW_Bb279	BB0245	Positive	Second	13	27	13.952	0	1	0	0	1	0	1	1
CJW_Bb279	BB0245	Positive	Second	13	30	25.92	0	0	0	0	1	0	0	1
CJW_Bb279	BB0245	Positive	Second	13	33	24.832	0	1	0	0	1	0	1	1
CJW_Bb279	BB0245	Positive	Second	13	198	20.224	0	1	0	0	1	0	1	1
CJW_Bb279	BB0245	Positive	Second	13	203	22.592	0	0	0	0	0	0	0	0
CJW_Bb279	BB0245	Positive	Second	14	7	14.912	0	1	0	0	1	0	1	1
CJW_Bb279	BB0245	Positive	Second	14	8	17.408	0	1	0	0	1	0	1	1
CJW_Bb279	BB0245	Positive	Second	14	15	19.456	0	1	0	0	1	0	1	1
CJW_Bb279	BB0245	Positive	Second	14	17	16.192	0	0	0	0	0	0	0	0
CJW_Bb279	BB0245	Positive	Second	14	19	22.272	0	1	0	0	1	0	1	1
CJW_Bb279	BB0245	Positive	Second	14	21	24.64	0	1	0	0	1	0	1	1
CJW_Bb279	BB0245	Positive	Second	14	22	24.576	0	1	0	0	1	0	1	1
CJW_Bb279	BB0245	Positive	Second	14	24	15.104	0	1	0	0	1	0	1	1
CJW_Bb279	BB0245	Positive	Second	14	26	16.256	0	1	0	0	1	0	1	1
CJW_Bb279	BB0245	Positive	Second	14	28	15.872	0	1	0	0	1	0	1	1
CJW_Bb279	BB0245	Positive	Second	14	33	15.36	0	1	0	0	1	0	1	1
CJW_Bb279	BB0245	Positive	Second	14	35	15.552	0	1	0	0	1	0	1	1
CJW_Bb279	BB0245	Positive	Second	14	38	16.128	0	1	0	0	1	0	1	1
CJW_Bb279	BB0245	Positive	Second	14	39	16.064	0	1	0	0	1	0	1	1
CJW_Bb279	BB0245	Positive	Second	16	8	20.352	0	1	0	0	1	0	1	1
CJW_Bb279	BB0245	Positive	Second	16	12	15.168	0	1	0	0	1	0	1	1
CJW_Bb279	BB0245	Positive	Second	16	15	25.792	0	1	0	0	1	0	1	1
CJW_Bb279	BB0245	Positive	Second	16	20	14.336	0	1	0	0	1	0	1	1
CJW_Bb279	BB0245	Positive	Second	18	1	15.488	0	1	0	0	1	0	1	1
CJW_Bb279	BB0245	Positive	Second	18	2	22.656	0	1	0	0	1	0	1	1
CJW_Bb279	BB0245	Positive	Second	18	3	19.456	0	1	0	0	1	0	1	1
CJW_Bb279	BB0245	Positive	Second	18	4	18.944	0	1	0	0	1	0	1	1
CJW_Bb279	BB0245	Positive	Second	18	7	18.816	0	1	0	0	1	0	1	1
CJW_Bb279	BB0245	Positive	Second	18	8	19.392	0	1	0	0	1	0	1	1
CJW_Bb279	BB0245	Positive	Second	18	11	16.448	0	1	0	0	1	0	1	1
CJW_Bb279	BB0245	Positive	Second	18	14	15.552	0	1	0	0	1	0	1	1
CJW_Bb279	BB0245	Positive	Second	18	15	17.28	0	1	0	0	1	0	1	1
CJW_Bb279	BB0245	Positive	Second	18	17	21.44	0	1	0	0	1	0	1	1
CJW_Bb279	BB0245	Positive	Second	18	18	17.728	0	1	0	0	1	0	1	1
CJW_Bb279	BB0245	Positive	Second	18	19	22.784	0	1	0	0	1	0	1	1
CJW_Bb279	BB0245	Positive	Second	18	20	21.312	0	1	0	0	1	0	1	1
CJW_Bb279	BB0245	Positive	Second	18	21	14.208	0	1	0	0	1	0	1	1
CJW_Bb279	BB0245	Positive	Second	18	22	17.472	0	1	0	0	1	0	1	1
CJW_Bb279	BB0245	Positive	Second	18	24	16.96	0	1	0	0	1	0	1	1
CJW_Bb279	BB0245	Positive	Second	19	1	18.816	0	1	0	0	1	0	1	1
CJW_Bb279	BB0245	Positive	Second	19	3	16.384	0	1	0	0	1	0	1	1
CJW_Bb279	BB0245	Positive	Second	19	10	23.552	0	1	0	0	1	0	1	1
CJW_Bb279	BB0245	Positive	Second	19	13	17.984	0	1	0	0	1	0	1	1
CJW_Bb279	BB0245	Positive	Second	19	24	24.512	0	1	0	0	1	0	1	1
CJW_Bb279	BB0245	Positive	Second	19	28	18.112	0	1	0	0	1	0	1	1
CJW_Bb279	BB0245	Positive	Second	19	29	19.648	0	1	0	0	1	0	1	1
CJW_Bb279	BB0245	Positive	Second	19	30	17.344	0	1	0	0	1	0	1	1
CJW_Bb279	BB0245	Positive	Second	19	31	19.136	0	1	0	0	1	0	1	1
CJW_Bb279	BB0245	Positive	Second	19	32	18.496	0	1	0	0	1	0	1	1
CJW_Bb279	BB0245	Positive	Second	19	275	14.208	0	1	0	0	1	0	1	1
CJW_Bb279	BB0245	Positive	Second	19	274	12.544	0	1	0	0	1	0	1	1
CJW_Bb279	BB0245	Positive	Second	20	1	22.656	0	1	0	0	1	0	1	1
CJW_Bb279	BB0245	Positive	Second	20	6	14.848	0	1	0	0	1	0	1	1
CJW_Bb279	BB0245	Positive	Second	20	9	16.448	0	1	0	0	1	0	1	1
CJW_Bb279	BB0245	Positive	Second	20	11	15.424	0	1	0	0	1	0	1	1
CJW_Bb279	BB0245	Positive	Second	20	14	15.36	0	1	0	0	1	0	1	1
CJW_Bb279	BB0245	Positive	Second	20	26	16.96	0	1	0	0	1	0	1	1
CJW_Bb279	BB0245	Positive	Second	20	28	19.584	0	1	0	0	1	0	1	1
CJW_Bb279	BB0245	Positive	Second	20	30	15.744	0	1	0	0	1	0	1	1
CJW_Bb279	BB0245	Positive	Second	20	32	14.464	0	1	0	0	1	0	1	1
CJW_Bb279	BB0245	Positive	Second	20	35	17.472	0	1	0	0	1	0	1	1
CJW_Bb279	BB0245	Positive	Second	20	40	19.648	0	1	0	0	1	0	1	1
CJW_Bb279	BB0245	Positive	Second	20	42	18.176	0	1	0	0	1	0	1	1
CJW_Bb279	BB0245	Positive	Second	20	44	15.744	0	1	0	0	1	0	1	1
CJW_Bb279	BB0245	Positive	Second	20	45	17.408	0	1	0	0	1	0	1	1
CJW_Bb279	BB0245	Positive	Second	20	281	14.016	0	1	0	0	1	0	1	1
CJW_Bb279	BB0245	Positive	Second	20	280	12.992	0	1	0	0	1	0	1	1
CJW_Bb279	BB0245	Positive	Second	21	1	16.448	0	1	0	0	1	0	1	1
CJW_Bb279	BB0245	Positive	Second	21	7	17.216	0	1	0	0	0	0	1	0
CJW_Bb279	BB0245	Positive	Second	21	14	18.688	0	1	0	0	1	0	1	1
CJW_Bb279	BB0245	Positive	Second	21	15	17.28	0	1	0	0	1	0	1	1
CJW_Bb279	BB0245	Positive	Second	21	16	17.6	0	1	0	0	1	0	1	1
CJW_Bb279	BB0245	Positive	Second	21	18	22.08	0	1	0	0	1	0	1	1
CJW_Bb279	BB0245	Positive	Second	21	25	25.408	0	1	0	0	1	0	1	1
CJW_Bb279	BB0245	Positive	Second	21	27	14.464	0	1	0	0	1	0	1	1
CJW_Bb279	BB0245	Positive	Second	21	28	16.896	0	1	0	0	1	0	1	1
CJW_Bb279	BB0245	Positive	Second	21	29	17.152	0	1	0	0	1	0	1	1
CJW_Bb279	BB0245	Positive	Second	21	30	25.088	0	0	0	0	1	0	0	1
CJW_Bb279	BB0245	Positive	Second	21	31	15.872	0	1	0	0	1	0	1	1
CJW_Bb279	BB0245	Positive	Second	21	32	22.144	0	1	0	0	1	0	1	1
CJW_Bb279	BB0245	Positive	Second	21	33	22.144	0	1	0	0	1	0	1	1
CJW_Bb279	BB0245	Positive	Second	21	35	22.912	0	1	0	0	1	0	1	1
CJW_Bb279	BB0245	Positive	Second	21	39	21.248	0	1	0	0	1	0	1	1
CJW_Bb279	BB0245	Positive	Second	21	40	26.112	0	1	0	0	1	0	1	1
CJW_Bb279	BB0245	Positive	Second	21	45	17.344	0	1	0	0	1	0	1	1
CJW_Bb279	BB0245	Positive	Second	21	47	22.08	0	1	0	0	1	0	1	1
CJW_Bb279	BB0245	Positive	Second	21	49	16.96	0	1	0	0	1	0	1	1
CJW_Bb279	BB0245	Positive	Second	22	2	17.728	0	1	0	0	1	0	1	1
CJW_Bb279	BB0245	Positive	Second	22	5	14.912	0	1	0	0	1	0	1	1
CJW_Bb279	BB0245	Positive	Second	22	8	20.928	0	1	0	0	1	0	1	1
[truncated: 4,069 more rows]

## Sheet: Table S7
Stran	Bactofilin	IPTG	CellIndex	CellID	TotalLength_um	HADA_quarter	HADA_midcell	HADA_3quarter	HADA_Peaks	FtsA_quarter	FtsA_midcell	FtsA_3quarter	FtsA_Peaks
CNTs315	BB0538	Positive	5	1	15.808	0	1	0	1	1	1	0	2
CNTs315	BB0538	Positive	5	3	18.624	0	1	0	1	0	1	1	2
CNTs315	BB0538	Positive	5	8	22.848	1	1	1	3	1	1	1	3
CNTs315	BB0538	Positive	5	14	16.768	0	1	0	1	0	1	1	2
CNTs315	BB0538	Positive	5	15	16.384	0	1	0	1	1	1	0	2
CNTs315	BB0538	Positive	5	21	22.464	1	0	1	2	1	0	1	2
CNTs315	BB0538	Positive	5	25	15.68	0	1	0	1	0	1	0	1
CNTs315	BB0538	Positive	6	1	18.368	0	1	0	1	1	1	1	3
CNTs315	BB0538	Positive	6	2	16.064	0	1	0	1	0	1	1	2
CNTs315	BB0538	Positive	6	5	15.04	0	1	0	1	0	1	0	1
CNTs315	BB0538	Positive	6	6	14.784	0	1	0	1	1	1	0	2
CNTs315	BB0538	Positive	6	9	15.232	0	1	0	1	0	1	0	1
CNTs315	BB0538	Positive	6	10	14.528	0	1	0	1	0	1	0	1
CNTs315	BB0538	Positive	6	12	17.152	0	0	0	0	1	1	1	3
CNTs315	BB0538	Positive	6	13	22.848	1	1	0	2	1	1	1	3
CNTs315	BB0538	Positive	6	798	14.912	0	0	1	1	0	1	1	2
CNTs315	BB0538	Positive	6	810	13.824	0	1	0	1	0	1	1	2
CNTs315	BB0538	Positive	6	809	11.328	0	0	0	0	0	1	0	1
CNTs315	BB0538	Positive	8	1	16.512	0	1	0	1	0	1	1	2
CNTs315	BB0538	Positive	8	3	16.064	0	1	0	1	1	1	1	3
CNTs315	BB0538	Positive	8	4	15.168	0	1	0	1	0	1	0	1
CNTs315	BB0538	Positive	8	5	24.64	1	1	0	2	1	1	1	3
CNTs315	BB0538	Positive	8	6	17.024	0	1	0	1	1	1	0	2
CNTs315	BB0538	Positive	8	7	18.176	0	1	0	1	0	1	1	2
CNTs315	BB0538	Positive	8	8	24.384	0	0	0	0	1	0	1	2
CNTs315	BB0538	Positive	8	9	17.728	0	1	0	1	1	1	1	3
CNTs315	BB0538	Positive	8	12	23.808	1	0	1	2	1	0	1	2
CNTs315	BB0538	Positive	8	13	19.904	0	1	0	1	1	1	0	2
CNTs315	BB0538	Positive	8	14	15.04	0	1	0	1	0	1	1	2
CNTs315	BB0538	Positive	8	15	21.696	0	1	0	1	1	1	1	3
CNTs315	BB0538	Positive	8	18	16.768	0	1	0	1	0	1	1	2
CNTs315	BB0538	Positive	8	146	18.112	0	1	0	1	0	1	1	2
CNTs315	BB0538	Positive	9	33	19.264	0	1	0	1	1	1	1	3
CNTs315	BB0538	Positive	10	3	13.312	0	1	0	1	0	1	0	1
CNTs315	BB0538	Positive	10	5	22.848	0	1	0	1	1	1	1	3
CNTs315	BB0538	Positive	10	6	13.888	0	1	0	1	0	1	0	1
CNTs315	BB0538	Positive	10	11	21.568	0	1	0	1	1	1	1	3
CNTs315	BB0538	Positive	10	21	14.72	0	1	0	1	0	1	1	2
CNTs315	BB0538	Positive	10	26	16.768	0	1	0	1	0	1	1	2
CNTs315	BB0538	Positive	10	28	13.376	0	0	0	0	0	1	0	1
CNTs315	BB0538	Positive	10	33	15.296	0	1	0	1	1	1	1	3
CNTs315	BB0538	Positive	10	37	17.856	0	1	0	1	1	1	0	2
CNTs315	BB0538	Positive	10	39	11.84	0	1	0	1	0	1	0	1
CNTs315	BB0538	Positive	10	85	12.672	0	1	0	1	0	1	0	1
CNTs315	BB0538	Positive	11	2	21.376	1	1	1	3	1	0	1	2
CNTs315	BB0538	Positive	11	3	13.12	0	1	0	1	0	1	0	1
CNTs315	BB0538	Positive	11	6	18.816	0	1	0	1	1	1	1	3
CNTs315	BB0538	Positive	11	10	27.2	0	1	1	2	1	0	1	2
CNTs315	BB0538	Positive	11	11	12.032	0	1	0	1	0	1	0	1
CNTs315	BB0538	Positive	11	15	20.416	1	1	1	3	1	1	1	3
CNTs315	BB0538	Positive	11	202	15.872	1	1	0	2	1	1	0	2
CNTs315	BB0538	Positive	14	2	14.784	0	1	0	1	0	1	0	1
CNTs315	BB0538	Positive	14	14	14.08	0	1	0	1	0	1	0	1
CNTs315	BB0538	Positive	14	24	16.768	0	1	0	1	1	1	0	2
CNTs315	BB0538	Positive	14	36	21.568	0	1	1	2	1	1	1	3
CNTs315	BB0538	Positive	14	42	18.048	0	1	0	1	1	1	1	3
CNTs315	BB0538	Positive	14	43	15.616	0	1	0	1	1	1	0	2
CNTs315	BB0538	Positive	14	44	17.664	0	1	0	1	0	1	0	1
CNTs315	BB0538	Positive	14	47	16.768	0	1	0	1	1	1	1	3
CNTs315	BB0538	Positive	14	48	17.856	0	1	0	1	1	1	1	3
CNTs315	BB0538	Positive	14	53	17.472	0	1	0	1	1	1	1	3
CNTs315	BB0538	Positive	15	3	15.616	0	1	0	1	0	1	0	1
CNTs315	BB0538	Positive	15	8	12.224	0	1	0	1	0	1	0	1
CNTs315	BB0538	Positive	15	9	19.968	0	1	0	1	0	1	1	2
CNTs315	BB0538	Positive	15	22	21.76	1	1	0	2	1	0	1	2
CNTs315	BB0538	Positive	15	24	16.512	0	1	0	1	0	1	1	2
CNTs315	BB0538	Positive	15	26	22.976	1	1	1	3	1	0	1	2
CNTs315	BB0538	Positive	15	36	19.904	1	1	0	2	1	1	1	3
CNTs315	BB0538	Positive	15	42	24.256	1	1	1	3	1	0	1	2
CNTs315	BB0538	Positive	15	43	19.072	0	1	0	1	1	1	1	3
CNTs315	BB0538	Positive	15	47	17.856	0	1	0	1	1	1	1	3
CNTs315	BB0538	Positive	15	63	19.264	0	1	0	1	1	1	1	3
CNTs315	BB0538	Positive	15	100	19.968	0	1	1	2	1	1	1	3
CNTs315	BB0538	Positive	15	799	13.952	0	0	0	0	0	1	0	1
CNTs315	BB0538	Positive	15	800	12.224	0	1	0	1	0	1	0	1
CNTs315	BB0538	Positive	16	1	16.384	0	1	0	1	1	1	0	2
CNTs315	BB0538	Positive	16	7	17.28	0	1	0	1	0	1	1	2
CNTs315	BB0538	Positive	16	8	21.44	1	1	1	3	1	1	1	3
CNTs315	BB0538	Positive	16	9	16.128	0	1	0	1	0	1	0	1
CNTs315	BB0538	Positive	16	10	20.928	0	1	0	1	0	1	1	2
CNTs315	BB0538	Positive	16	13	17.088	1	1	0	2	1	1	1	3
CNTs315	BB0538	Positive	16	17	16.064	0	1	0	1	1	1	1	3
CNTs315	BB0538	Positive	16	19	14.976	0	1	0	1	0	1	0	1
CNTs315	BB0538	Positive	16	24	13.952	0	1	0	1	0	1	1	2
CNTs315	BB0538	Positive	16	29	13.44	0	1	0	1	1	1	0	2
CNTs315	BB0538	Positive	16	36	19.072	0	1	1	2	1	1	1	3
CNTs315	BB0538	Positive	16	37	16.064	0	1	0	1	1	1	0	2
CNTs315	BB0538	Positive	16	39	20.544	1	0	0	1	0	1	1	2
CNTs315	BB0538	Positive	16	40	15.104	0	1	0	1	0	1	0	1
CNTs315	BB0538	Positive	16	41	18.176	0	1	0	1	1	1	1	3
CNTs315	BB0538	Positive	17	2	19.648	0	1	0	1	1	1	1	3
CNTs315	BB0538	Positive	17	3	20.032	0	1	0	1	1	0	1	2
CNTs315	BB0538	Positive	17	5	14.592	0	0	0	0	0	1	0	1
CNTs315	BB0538	Positive	17	6	14.976	0	1	0	1	0	1	0	1
CNTs315	BB0538	Positive	17	14	16.96	0	1	0	1	0	1	1	2
CNTs315	BB0538	Positive	17	16	14.976	1	1	0	2	0	1	0	1
CNTs315	BB0538	Positive	17	19	23.616	0	1	0	1	1	1	1	3
CNTs315	BB0538	Positive	17	21	14.016	0	0	1	1	1	0	0	1
CNTs315	BB0538	Positive	17	24	22.144	0	1	0	1	1	1	1	3
CNTs315	BB0538	Positive	17	25	16.384	0	1	0	1	1	1	1	3
CNTs315	BB0538	Positive	17	27	13.952	0	1	0	1	0	1	0	1
CNTs315	BB0538	Positive	17	28	17.728	0	1	0	1	1	1	1	3
CNTs315	BB0538	Positive	17	30	22.656	0	1	0	1	1	0	1	2
CNTs315	BB0538	Positive	17	31	17.6	0	1	0	1	0	1	1	2
CNTs315	BB0538	Positive	17	32	18.88	0	1	0	1	1	1	1	3
CNTs315	BB0538	Positive	17	37	13.44	0	1	0	1	0	1	0	1
CNTs315	BB0538	Positive	17	38	26.368	1	0	0	1	1	1	1	3
CNTs315	BB0538	Positive	18	2	16.064	0	1	0	1	0	1	1	2
CNTs315	BB0538	Positive	18	3	14.144	0	1	0	1	0	1	0	1
CNTs315	BB0538	Positive	18	5	12.928	0	1	0	1	0	1	0	1
CNTs315	BB0538	Positive	18	8	22.464	0	1	1	2	1	1	1	3
CNTs315	BB0538	Positive	18	13	14.848	0	1	0	1	1	1	0	2
CNTs315	BB0538	Positive	18	16	13.312	0	1	0	1	0	1	1	2
CNTs315	BB0538	Positive	18	28	18.432	0	1	0	1	1	1	1	3
CNTs315	BB0538	Positive	18	33	20.8	0	1	0	1	1	1	1	3
CNTs315	BB0538	Positive	18	35	21.824	0	0	1	1	1	1	1	3
CNTs315	BB0538	Positive	18	38	16.96	0	1	0	1	1	1	0	2
CNTs315	BB0538	Positive	18	40	18.368	0	1	0	1	1	1	1	3
CNTs315	BB0538	Positive	18	43	21.12	0	1	0	1	1	1	1	3
CNTs315	BB0538	Positive	18	44	17.536	0	1	0	1	1	1	1	3
CNTs315	BB0538	Positive	18	45	19.52	0	1	0	1	1	1	1	3
CNTs315	BB0538	Positive	18	330	21.696	1	1	1	3	1	0	1	2
CNTs315	BB0538	Positive	20	1	20.224	0	1	0	1	1	1	1	3
CNTs315	BB0538	Positive	20	4	22.528	0	1	0	1	1	1	1	3
CNTs315	BB0538	Positive	20	7	19.136	0	1	0	1	1	1	1	3
CNTs315	BB0538	Positive	21	7	14.336	0	1	0	1	1	1	0	2
CNTs315	BB0538	Positive	21	13	17.728	0	0	0	0	0	1	0	1
CNTs315	BB0538	Positive	21	17	14.528	0	1	0	1	0	1	0	1
CNTs315	BB0538	Positive	21	31	18.88	0	1	0	1	1	1	1	3
CNTs315	BB0538	Positive	21	35	24.512	1	0	0	1	1	0	1	2
CNTs315	BB0538	Positive	21	38	14.272	0	1	0	1	0	1	1	2
CNTs315	BB0538	Positive	21	39	11.712	0	1	0	1	0	1	0	1
CNTs315	BB0538	Positive	22	23	17.664	0	1	0	1	1	1	1	3
CNTs315	BB0538	Positive	22	24	19.392	0	1	0	1	1	1	1	3
CNTs315	BB0538	Positive	22	29	17.984	0	1	0	1	0	1	1	2
CNTs315	BB0538	Positive	22	34	13.44	0	1	0	1	0	1	1	2
CNTs315	BB0538	Positive	22	35	18.688	0	1	0	1	1	1	1	3
CNTs315	BB0538	Positive	22	45	17.216	0	1	0	1	1	1	1	3
CNTs315	BB0538	Positive	22	47	19.136	0	1	0	1	1	1	1	3
CNTs315	BB0538	Positive	22	54	23.616	0	1	1	2	1	0	1	2
CNTs315	BB0538	Positive	22	55	12.992	0	1	0	1	0	1	0	1
CNTs315	BB0538	Positive	23	1	14.976	0	1	0	1	0	1	1	2
CNTs315	BB0538	Positive	23	3	21.44	1	1	0	2	1	1	1	3
CNTs315	BB0538	Positive	23	6	19.52	0	1	0	1	1	1	1	3
CNTs315	BB0538	Positive	23	9	17.856	0	1	0	1	1	1	1	3
CNTs315	BB0538	Positive	23	19	21.568	0	1	0	1	1	1	1	3
CNTs315	BB0538	Positive	23	27	24	1	1	0	2	1	1	1	3
CNTs315	BB0538	Positive	23	32	18.048	0	1	0	1	1	1	1	3
CNTs315	BB0538	Positive	23	34	20.672	0	0	1	1	1	1	1	3
CNTs315	BB0538	Positive	23	36	21.248	0	1	0	1	1	1	1	3
CNTs315	BB0538	Positive	23	37	15.296	0	1	0	1	1	1	0	2
CNTs315	BB0538	Positive	23	43	23.68	0	1	0	1	1	1	1	3
CNTs315	BB0538	Positive	23	50	17.856	0	1	0	1	0	1	1	2
CNTs315	BB0538	Positive	24	4	13.76	0	1	0	1	0	1	0	1
CNTs315	BB0538	Positive	24	7	18.752	0	0	0	0	1	1	1	3
CNTs315	BB0538	Positive	24	11	11.904	0	0	0	0	0	1	0	1
CNTs315	BB0538	Positive	24	21	18.624	0	1	0	1	1	1	1	3
CNTs315	BB0538	Positive	25	1	15.616	0	1	0	1	1	1	0	2
CNTs315	BB0538	Positive	25	4	22.4	0	1	0	1	1	1	1	3
CNTs315	BB0538	Positive	25	6	15.36	0	1	0	1	0	1	0	1
CNTs315	BB0538	Positive	25	13	21.12	1	1	1	3	1	1	1	3
CNTs315	BB0538	Positive	25	19	14.912	0	1	0	1	0	1	0	1
CNTs315	BB0538	Positive	25	24	14.336	0	1	0	1	1	1	1	3
CNTs315	BB0538	Positive	25	31	12.416	0	1	0	1	0	1	0	1
CNTs315	BB0538	Positive	26	14	13.376	0	1	0	1	0	1	0	1
CNTs315	BB0538	Positive	26	16	16	0	1	0	1	0	1	0	1
CNTs315	BB0538	Positive	26	20	13.44	0	1	0	1	0	1	0	1
CNTs315	BB0538	Positive	26	21	27.264	0	1	0	1	1	1	1	3
CNTs315	BB0538	Positive	26	22	27.136	1	1	1	3	1	0	1	2
CNTs315	BB0538	Positive	26	25	18.112	1	1	0	2	1	1	1	3
CNTs315	BB0538	Positive	26	26	13.504	0	1	0	1	0	1	0	1
CNTs315	BB0538	Positive	26	29	16.256	0	1	0	1	0	1	1	2
CNTs315	BB0538	Positive	26	30	17.024	0	1	0	1	1	1	1	3
CNTs315	BB0538	Positive	26	32	17.216	0	1	0	1	1	1	1	3
CNTs315	BB0538	Positive	26	33	21.44	0	1	0	1	1	1	1	3
CNTs315	BB0538	Positive	26	35	23.296	1	0	0	1	1	0	1	2
CNTs315	BB0538	Positive	26	38	19.008	0	1	0	1	1	1	1	3
CNTs315	BB0538	Positive	26	40	14.272	0	1	1	2	1	0	1	2
CNTs315	BB0538	Positive	27	4	17.664	0	1	0	1	1	1	1	3
CNTs315	BB0538	Positive	27	6	16.768	0	1	0	1	1	1	0	2
CNTs315	BB0538	Positive	27	7	19.904	0	1	0	1	1	1	1	3
CNTs315	BB0538	Positive	27	15	21.632	0	1	0	1	1	1	1	3
CNTs315	BB0538	Positive	27	17	14.144	0	1	0	1	1	1	1	3
CNTs315	BB0538	Positive	27	20	20.992	1	1	1	3	1	0	1	2
CNTs315	BB0538	Positive	27	24	19.904	0	1	0	1	1	1	1	3
CNTs315	BB0538	Positive	28	6	15.68	0	1	0	1	0	1	0	1
CNTs315	BB0538	Positive	28	18	20.288	0	1	0	1	1	1	1	3
CNTs315	BB0538	Positive	28	20	26.944	0	0	1	1	1	0	1	2
CNTs315	BB0538	Positive	28	29	22.592	0	1	0	1	1	1	1	3
CNTs315	BB0538	Positive	28	30	19.904	1	1	0	2	1	1	1	3
CNTs315	BB0538	Positive	28	540	22.272	0	1	0	1	1	1	1	3
CNTs315	BB0538	Positive	29	2	22.016	1	1	1	3	1	1	1	3
CNTs315	BB0538	Positive	29	8	16.256	0	1	0	1	0	1	1	2
CNTs315	BB0538	Positive	29	16	17.536	0	1	0	1	0	1	1	2
CNTs315	BB0538	Positive	29	23	19.584	0	1	0	1	0	1	1	2
CNTs315	BB0538	Positive	29	24	27.776	1	1	1	3	1	1	1	3
CNTs315	BB0538	Positive	29	29	13.504	0	1	0	1	0	1	0	1
CNTs315	BB0538	Positive	29	30	13.76	0	1	0	1	0	1	0	1
CNTs315	BB0538	Positive	29	31	17.792	0	1	0	1	1	1	1	3
CNTs315	BB0538	Positive	29	33	17.088	0	1	0	1	0	1	0	1
CNTs315	BB0538	Positive	29	35	24.576	1	1	0	2	1	1	1	3
CNTs315	BB0538	Positive	30	8	16.448	0	1	0	1	0	1	0	1
CNTs315	BB0538	Positive	30	14	18.24	0	1	0	1	1	1	1	3
CNTs315	BB0538	Positive	30	17	19.072	0	1	0	1	1	1	1	3
CNTs315	BB0538	Positive	30	18	23.68	1	1	0	2	1	1	1	3
CNTs315	BB0538	Positive	30	21	14.08	0	1	0	1	0	1	0	1
CNTs315	BB0538	Positive	30	22	15.616	0	1	0	1	1	1	1	3
CNTs315	BB0538	Positive	30	23	26.624	1	1	1	3	1	1	1	3
CNTs315	BB0538	Positive	30	558	10.368	0	0	0	0	0	1	0	1
CNTs315	BB0538	Positive	30	557	12.096	0	1	0	1	0	1	0	1
CNTs315	BB0538	Positive	30	807	12.736	0	1	0	1	1	1	1	3
CNTs315	BB0538	Positive	30	808	13.12	0	1	0	1	0	1	0	1
CNTs315	BB0538	Positive	31	2	18.752	0	1	1	2	1	1	1	3
CNTs315	BB0538	Positive	31	4	13.376	0	1	0	1	0	1	0	1
CNTs315	BB0538	Positive	31	5	15.488	0	1	0	1	0	1	0	1
CNTs315	BB0538	Positive	31	6	15.36	0	1	0	1	0	1	1	2
CNTs315	BB0538	Positive	31	7	23.616	0	1	0	1	1	1	1	3
CNTs315	BB0538	Positive	31	9	25.344	1	1	0	2	1	1	1	3
CNTs315	BB0538	Positive	31	11	24.768	1	1	0	2	1	1	1	3
CNTs315	BB0538	Positive	31	13	20.224	0	1	0	1	0	1	1	2
CNTs315	BB0538	Positive	31	14	19.328	0	1	0	1	1	1	1	3
CNTs315	BB0538	Positive	31	15	13.376	0	1	0	1	0	1	0	1
CNTs315	BB0538	Positive	31	19	18.88	0	1	0	1	1	1	1	3
CNTs315	BB0538	Positive	31	20	19.2	0	1	0	1	1	1	1	3
CNTs315	BB0538	Positive	31	21	16.192	0	1	0	1	1	1	1	3
CNTs315	BB0538	Positive	32	6	20.032	0	1	0	1	1	1	1	3
CNTs315	BB0538	Positive	32	15	19.84	0	1	0	1	1	1	1	3
CNTs315	BB0538	Positive	32	16	17.344	0	1	0	1	0	1	0	1
CNTs315	BB0538	Positive	32	802	12.608	0	1	0	1	0	1	0	1
CNTs315	BB0538	Positive	32	801	12.992	0	1	0	1	0	1	0	1
CNTs315	BB0538	Positive	33	1	12.992	0	1	0	1	0	1	0	1
CNTs315	BB0538	Positive	33	3	21.056	0	1	0	1	1	1	1	3
CNTs315	BB0538	Positive	33	7	14.848	0	1	0	1	0	1	0	1
CNTs315	BB0538	Positive	33	8	22.208	0	1	0	1	1	1	1	3
CNTs315	BB0538	Positive	33	10	20.288	1	1	0	2	1	1	1	3
CNTs315	BB0538	Positive	33	11	21.696	1	0	1	2	1	0	1	2
CNTs315	BB0538	Positive	33	15	22.656	1	1	0	2	1	1	1	3
CNTs315	BB0538	Positive	33	20	26.944	0	1	0	1	1	0	1	2
CNTs315	BB0538	Positive	33	21	22.016	0	1	0	1	1	1	1	3
CNTs315	BB0538	Positive	35	2	18.176	0	0	0	0	0	0	1	1
CNTs315	BB0538	Positive	35	7	17.024	0	1	0	1	0	1	1	2
CNTs315	BB0538	Positive	35	10	21.568	0	1	0	1	1	1	1	3
CNTs315	BB0538	Positive	35	18	15.936	0	1	0	1	0	1	0	1
CNTs315	BB0538	Positive	36	1	16.768	0	1	0	1	0	1	1	2
CNTs315	BB0538	Positive	36	3	15.424	0	1	0	1	0	1	0	1
CNTs315	BB0538	Positive	36	5	24.064	1	1	1	3	1	0	1	2
CNTs315	BB0538	Positive	36	11	22.08	0	1	1	2	1	1	1	3
CNTs315	BB0538	Positive	37	1	15.296	0	1	0	1	0	1	1	2
CNTs315	BB0538	Positive	37	2	28.352	1	1	1	3	1	1	1	3
CNTs315	BB0538	Positive	37	5	14.336	0	1	0	1	1	1	0	2
CNTs315	BB0538	Positive	37	6	24.192	0	1	1	2	1	0	1	2
CNTs315	BB0538	Positive	37	8	18.176	0	1	0	1	1	1	1	3
CNTs315	BB0538	Positive	37	9	19.904	0	1	0	1	1	1	1	3
CNTs315	BB0538	Positive	37	11	18.88	0	1	0	1	1	1	1	3
CNTs315	BB0538	Positive	37	12	21.568	0	1	0	1	1	1	1	3
CNTs315	BB0538	Positive	37	15	16.384	1	0	0	1	1	0	0	1
CNTs315	BB0538	Positive	37	806	11.52	0	1	0	1	0	1	0	1
CNTs315	BB0538	Positive	37	805	13.888	0	0	0	0	0	1	0	1
CNTs315	BB0538	Positive	38	2	19.712	0	1	0	1	1	1	1	3
CNTs315	BB0538	Positive	38	5	17.664	0	1	0	1	1	1	1	3
CNTs315	BB0538	Positive	38	6	19.968	0	1	0	1	1	1	1	3
CNTs315	BB0538	Positive	38	8	15.296	0	1	0	1	0	1	0	1
CNTs315	BB0538	Positive	38	9	21.248	0	1	0	1	1	1	1	3
CNTs315	BB0538	Positive	38	10	14.272	0	1	0	1	0	1	0	1
CNTs315	BB0538	Positive	38	13	21.696	0	1	0	1	1	1	1	3
CNTs315	BB0538	Positive	38	14	16.896	0	1	0	1	0	1	1	2
CNTs315	BB0538	Positive	38	15	20.288	0	1	0	1	1	1	1	3
CNTs315	BB0538	Positive	38	17	22.208	0	1	0	1	1	1	0	2
CNTs315	BB0538	Positive	38	20	23.04	1	1	1	3	1	0	1	2
CNTs315	BB0538	Positive	38	22	17.472	0	1	0	1	0	1	1	2
CNTs315	BB0538	Positive	39	3	20.672	0	1	0	1	1	1	1	3
CNTs315	BB0538	Positive	39	12	17.344	0	1	0	1	0	1	1	2
CNTs315	BB0538	Positive	39	14	14.4	0	1	0	1	1	1	0	2
CNTs315	BB0538	Positive	39	20	14.208	0	1	0	1	1	1	0	2
CNTs315	BB0538	Positive	39	22	15.424	0	1	0	1	0	1	1	2
CNTs315	BB0538	Positive	40	4	15.744	0	1	0	1	0	1	0	1
CNTs315	BB0538	Positive	40	5	14.72	0	1	0	1	0	1	0	1
CNTs315	BB0538	Positive	40	10	16.192	0	1	0	1	1	1	1	3
CNTs315	BB0538	Positive	40	18	16.192	0	1	0	1	1	1	0	2
CNTs315	BB0538	Positive	40	24	17.344	0	1	0	1	1	1	1	3
CNTs315	BB0538	Positive	41	4	18.944	0	1	0	1	1	1	1	3
CNTs315	BB0538	Positive	41	7	21.568	0	1	1	2	1	1	1	3
CNTs315	BB0538	Positive	41	10	20.928	0	1	0	1	1	1	1	3
CNTs315	BB0538	Positive	41	11	24.128	1	0	0	1	1	1	1	3
CNTs315	BB0538	Positive	41	16	13.76	0	1	0	1	1	1	0	2
CNTs315	BB0538	Positive	42	2	13.696	0	1	0	1	0	1	0	1
CNTs315	BB0538	Positive	42	4	12.096	0	1	0	1	0	1	0	1
CNTs315	BB0538	Positive	42	5	17.728	0	1	0	1	1	1	1	3
CNTs315	BB0538	Positive	42	6	13.76	0	1	0	1	0	1	0	1
CNTs315	BB0538	Positive	42	8	17.728	0	1	0	1	1	1	1	3
CNTs315	BB0538	Positive	42	10	16.448	0	1	0	1	1	1	1	3
CNTs315	BB0538	Positive	42	13	16.32	0	1	0	1	0	1	1	2
CNTs315	BB0538	Positive	42	16	17.152	0	1	0	1	1	1	1	3
CNTs315	BB0538	Positive	42	17	14.08	0	1	0	1	0	1	0	1
CNTs315	BB0538	Positive	42	19	19.392	0	1	0	1	1	1	1	3
CNTs315	BB0538	Positive	43	2	24.896	1	0	0	1	1	1	1	3
CNTs315	BB0538	Positive	43	5	16.448	0	1	0	1	1	1	1	3
CNTs315	BB0538	Positive	43	6	24.384	0	1	1	2	1	0	1	2
CNTs315	BB0538	Positive	43	7	16.64	0	1	0	1	0	1	1	2
CNTs315	BB0538	Positive	43	23	24.256	1	1	1	3	1	1	1	3
CNTs315	BB0538	Positive	43	25	20.032	0	1	0	1	1	1	1	3
CNTs315	BB0538	Positive	43	803	12.032	0	0	0	0	0	1	0	1
CNTs315	BB0538	Positive	43	804	12.992	0	1	0	1	0	1	0	1
CNTs315	BB0538	Positive	44	2	21.312	0	1	0	1	1	1	1	3
CNTs315	BB0538	Positive	44	4	24.896	0	1	1	2	1	0	1	2
CNTs315	BB0538	Positive	44	5	20.864	0	1	0	1	1	1	1	3
CNTs315	BB0538	Positive	44	6	20.16	1	1	0	2	1	1	1	3
CNTs315	BB0538	Positive	44	7	16.128	0	1	0	1	0	1	0	1
CNTs315	BB0538	Positive	44	9	14.08	0	1	0	1	0	1	0	1
CNTs315	BB0538	Positive	44	10	15.424	0	1	0	1	1	1	1	3
CNTs315	BB0538	Positive	44	11	14.848	0	1	0	1	1	1	1	3
CNTs315	BB0538	Positive	44	13	17.472	0	1	0	1	1	1	1	3
CNTs315	BB0538	Positive	44	14	15.616	0	1	0	1	0	1	0	1
CNTs315	BB0538	Positive	44	16	19.2	0	1	0	1	1	1	0	2
CNTs315	BB0538	Positive	44	18	14.848	0	1	0	1	0	1	0	1
CNTs315	BB0538	Positive	44	22	16.896	0	1	0	1	1	1	0	2
CNTs315	BB0538	Positive	44	24	17.088	0	1	0	1	1	1	1	3
CNTs315	BB0538	Positive	44	32	24.32	0	0	1	1	1	0	1	2
CNTs315	BB0538	Positive	45	4	16.704	0	1	0	1	1	1	1	3
CNTs315	BB0538	Positive	45	6	17.6	0	1	0	1	0	1	1	2
CNTs315	BB0538	Positive	45	7	17.024	0	1	0	1	0	1	1	2
CNTs315	BB0538	Positive	45	15	16.32	0	0	0	0	0	1	0	1
CNTs315	BB0538	Positive	45	20	25.856	1	0	0	1	1	0	1	2
CNTs315	BB0538	Positive	46	5	15.552	0	1	0	1	1	1	1	3
CNTs315	BB0538	Positive	46	8	17.92	0	1	0	1	1	1	1	3
CNTs315	BB0538	Positive	46	9	23.296	0	1	0	1	1	1	0	2
CNTs315	BB0538	Positive	46	20	22.144	0	1	0	1	1	1	1	3
CNTs315	BB0538	Positive	47	1	15.744	0	1	0	1	1	1	1	3
CNTs315	BB0538	Positive	47	6	23.488	0	1	0	1	1	1	1	3
CNTs315	BB0538	Positive	47	7	13.312	0	1	0	1	0	1	0	1
CNTs315	BB0538	Positive	47	8	13.504	0	1	0	1	0	1	0	1
CNTs315	BB0538	Positive	47	10	15.488	0	1	0	1	1	1	0	2
CNTs315	BB0538	Positive	47	11	18.944	0	0	0	0	1	1	1	3
CNTs315	BB0538	Positive	47	17	17.664	0	1	0	1	1	1	1	3
CNTs315	BB0538	Positive	47	20	14.976	0	1	0	1	0	1	1	2
CNTs315	BB0538	Positive	48	2	17.28	0	1	0	1	1	1	1	3
CNTs315	BB0538	Positive	48	3	14.784	0	1	0	1	0	1	1	2
CNTs315	BB0538	Positive	48	4	14.656	0	1	0	1	1	1	1	3
CNTs315	BB0538	Positive	48	6	15.936	0	1	0	1	0	1	0	1
CNTs315	BB0538	Positive	48	7	20.352	0	1	0	1	1	1	1	3
CNTs315	BB0538	Positive	48	8	21.696	1	1	0	2	1	1	1	3
CNTs315	BB0538	Positive	48	9	22.976	1	0	1	2	1	0	1	2
CNTs315	BB0538	Positive	48	10	21.12	0	1	0	1	1	1	1	3
CNTs315	BB0538	Positive	48	11	19.136	0	1	0	1	1	1	1	3
CNTs315	BB0538	Positive	48	13	20.992	1	0	0	1	1	1	1	3
CNTs315	BB0538	Positive	48	16	18.048	0	1	0	1	0	1	1	2
CNTs315	BB0538	Positive	49	1	20.288	0	1	0	1	1	1	1	3
CNTs315	BB0538	Positive	49	3	21.504	0	1	1	2	1	0	1	2
CNTs315	BB0538	Positive	49	7	14.912	0	1	0	1	0	1	0	1
CNTs315	BB0538	Positive	49	9	16.384	0	1	0	1	0	1	0	1
CNTs315	BB0538	Positive	49	20	19.584	0	1	0	1	1	1	1	3
CNTs315	BB0538	Positive	49	22	18.048	0	1	0	1	0	1	1	2
CNTs315	BB0538	Positive	50	5	23.296	1	1	1	3	1	0	1	2
CNTs315	BB0538	Positive	50	6	20.48	1	1	1	3	1	0	1	2
CNTs315	BB0538	Positive	50	10	13.632	0	1	0	1	0	1	0	1
CNTs315	BB0538	Positive	50	14	18.816	0	1	0	1	1	1	1	3
CNTs315	BB0538	Positive	50	15	20.544	0	1	0	1	1	1	1	3
CNTs315	BB0538	Positive	50	16	14.912	0	1	0	1	1	1	0	2
CNTs315	BB0538	Positive	50	18	21.056	0	0	0	0	1	1	1	3
CNTs315	BB0538	Positive	51	8	18.368	0	1	1	2	1	1	1	3
CNTs315	BB0538	Positive	51	9	16.96	0	1	0	1	1	1	1	3
CNTs315	BB0538	Positive	51	13	15.04	0	1	0	1	1	1	0	2
CNTs315	BB0538	Positive	51	19	21.76	0	1	0	1	1	1	1	3
CNTs315	BB0538	Positive	51	21	17.088	0	1	0	1	0	1	1	2
CNTs315	BB0538	Positive	51	22	16.128	0	1	0	1	1	1	1	3
CNTs315	BB0538	Positive	51	27	16.192	0	1	0	1	0	1	0	1
CNTs315	BB0538	Positive	51	29	14.272	0	1	0	1	0	1	1	2
CNTs315	BB0538	Positive	52	1	14.72	0	1	0	1	0	1	0	1
CNTs315	BB0538	Positive	52	2	18.752	0	1	0	1	1	1	1	3
CNTs315	BB0538	Positive	52	6	18.304	0	1	0	1	1	1	1	3
CNTs315	BB0538	Positive	52	10	22.016	0	1	0	1	1	1	1	3
CNTs315	BB0538	Positive	52	12	12.48	0	1	0	1	0	1	0	1
CNTs315	BB0538	Positive	52	18	19.456	1	0	0	1	1	1	1	3
CNTs315	BB0538	Positive	52	28	15.36	0	0	0	0	0	1	1	2
CNTs315	BB0538	Positive	52	30	19.456	0	1	0	1	1	1	1	3
CNTs315	BB0538	Positive	53	1	21.568	0	1	1	2	1	0	1	2
CNTs315	BB0538	Positive	53	2	21.12	0	1	0	1	1	1	1	3
CNTs315	BB0538	Positive	53	4	20.48	1	1	1	3	1	1	1	3
CNTs315	BB0538	Positive	53	5	14.528	0	1	0	1	1	1	0	2
CNTs315	BB0538	Positive	53	12	15.488	0	1	0	1	1	1	0	2
CNTs315	BB0538	Positive	53	16	13.44	0	1	0	1	0	1	0	1
CNTs315	BB0538	Positive	53	18	13.12	0	1	0	1	0	1	0	1
CNTs315	BB0538	Positive	53	26	12.928	0	1	0	1	0	1	1	2
CNTs315	BB0538	Positive	54	2	22.336	0	1	0	1	1	1	1	3
CNTs315	BB0538	Positive	54	5	16.64	0	1	0	1	1	1	0	2
CNTs315	BB0538	Positive	54	10	27.456	0	1	1	2	1	1	1	3
CNTs315	BB0538	Positive	56	1	13.76	0	1	0	1	1	1	0	2
CNTs315	BB0538	Positive	56	2	16.96	0	1	0	1	1	1	1	3
CNTs315	BB0538	Positive	56	3	16.512	0	1	0	1	0	1	1	2
CNTs315	BB0538	Positive	56	5	19.264	0	1	0	1	1	1	1	3
CNTs315	BB0538	Positive	56	7	18.88	0	1	1	2	1	1	1	3
CNTs315	BB0538	Positive	56	11	20.608	1	1	0	2	1	1	1	3
CNTs315	BB0538	Positive	56	18	15.424	0	0	0	0	0	1	0	1
CNTs315	BB0538	Positive	56	22	24.64	0	0	0	0	1	1	1	3
CNTs315	BB0538	Positive	56	23	17.152	1	0	1	2	1	1	1	3
CNTs315	BB0538	Positive	57	1	16.704	0	1	0	1	0	1	1	2
CNTs315	BB0538	Positive	57	2	18.048	0	1	0	1	1	1	1	3
CNTs315	BB0538	Positive	57	5	24.704	0	0	0	0	1	1	1	3
CNTs315	BB0538	Positive	57	7	16.64	0	1	0	1	1	1	1	3
CNTs315	BB0538	Positive	57	8	14.4	0	1	0	1	0	1	0	1
CNTs315	BB0538	Positive	57	10	19.2	0	1	0	1	1	1	1	3
CNTs315	BB0538	Positive	57	13	23.36	1	1	1	3	1	1	1	3
CNTs315	BB0538	Positive	57	16	15.616	0	1	0	1	0	1	0	1
CNTs315	BB0538	Positive	58	8	16.64	0	0	1	1	1	1	1	3
CNTs315	BB0538	Positive	58	14	18.304	0	1	0	1	1	1	1	3
CNTs315	BB0538	Positive	58	16	22.08	0	0	0	0	1	1	1	3
CNTs315	BB0538	Positive	58	17	12.736	0	1	0	1	0	1	0	1
CNTs315	BB0538	Positive	60	6	14.784	0	1	0	1	0	1	0	1
CNTs315	BB0538	Positive	60	8	22.208	0	1	0	1	1	1	1	3
CNTs315	BB0538	Positive	60	14	17.728	0	1	0	1	1	1	0	2
CNTs315	BB0538	Positive	61	2	20.992	0	0	1	1	1	1	1	3
CNTs315	BB0538	Positive	61	3	20.032	1	1	0	2	1	1	1	3
CNTs315	BB0538	Positive	62	2	16.576	0	1	0	1	1	1	1	3
CNTs315	BB0538	Positive	62	9	14.4	0	1	0	1	0	1	0	1
CNTs315	BB0538	Positive	62	22	24.256	1	1	1	3	1	0	1	2
CNTs315	BB0538	Positive	62	23	17.664	0	1	0	1	0	1	0	1
CNTs315	BB0538	Positive	63	7	15.488	0	1	0	1	0	1	1	2
CNTs315	BB0538	Positive	63	11	19.392	0	1	0	1	1	1	1	3
CNTs315	BB0538	Positive	63	17	20.352	0	1	0	1	1	1	1	3
CNTs315	BB0538	Positive	63	18	15.872	0	1	0	1	0	1	1	2
CNTs315	BB0538	Positive	63	20	17.472	1	1	0	2	1	1	0	2
CNTs315	BB0538	Positive	64	1	15.104	0	1	0	1	0	1	1	2
CNTs315	BB0538	Positive	64	6	18.24	0	1	0	1	1	1	1	3
CNTs315	BB0538	Positive	64	9	16.704	0	0	0	0	1	1	1	3
CNTs315	BB0538	Positive	65	1	27.84	1	1	1	3	1	1	1	3
CNTs315	BB0538	Positive	65	7	14.912	0	1	0	1	1	1	0	2
CNTs315	BB0538	Positive	66	3	16.448	0	1	0	1	1	1	0	2
CNTs315	BB0538	Positive	66	4	19.2	0	0	1	1	1	1	0	2
CNTs315	BB0538	Positive	66	6	17.28	0	1	0	1	1	1	1	3
CNTs315	BB0538	Positive	66	13	14.144	0	1	0	1	1	1	0	2
CNTs315	BB0538	Positive	66	15	14.976	0	1	0	1	1	1	0	2
CNTs315	BB0538	Positive	66	17	22.848	1	1	1	3	1	0	1	2
CNTs315	BB0538	Positive	67	1	17.024	0	1	0	1	1	1	0	2
CNTs315	BB0538	Positive	67	5	17.6	0	1	0	1	1	1	1	3
CNTs315	BB0538	Positive	67	7	23.552	1	1	0	2	1	1	1	3
CNTs315	BB0538	Positive	67	9	14.848	0	1	0	1	0	1	0	1
CNTs315	BB0538	Positive	67	19	15.616	0	1	0	1	0	1	0	1
CNTs315	BB0538	Positive	67	20	14.784	0	1	0	1	1	1	0	2
CNTs315	BB0538	Positive	68	2	13.696	0	1	0	1	0	1	1	2
CNTs315	BB0538	Positive	68	7	11.968	0	1	0	1	0	1	0	1
CNTs315	BB0538	Positive	68	9	15.872	0	1	0	1	1	1	1	3
CNTs315	BB0538	Positive	69	5	18.944	0	1	1	2	1	1	1	3
CNTs315	BB0538	Positive	69	9	25.088	0	1	1	2	1	1	1	3
CNTs315	BB0538	Positive	70	1	20.672	0	1	0	1	1	1	1	3
CNTs315	BB0538	Positive	70	5	15.232	0	1	0	1	0	1	1	2
CNTs315	BB0538	Positive	70	9	18.304	0	1	0	1	1	1	1	3
CNTs315	BB0538	Positive	71	3	16.32	0	1	0	1	1	1	1	3
CNTs315	BB0538	Positive	71	7	17.664	0	0	0	0	1	1	1	3
CNTs315	BB0538	Positive	71	9	25.216	1	0	1	2	1	0	1	2
CNTs315	BB0538	Positive	71	10	14.528	0	1	0	1	0	1	1	2
CNTs315	BB0538	Positive	71	11	24	1	1	0	2	1	0	1	2
CNTs315	BB0538	Positive	72	2	16.576	0	1	0	1	0	1	1	2
CNTs315	BB0538	Positive	72	8	32.512	0	1	0	1	1	1	1	3
CNTs315	BB0538	Positive	72	10	18.368	0	0	0	0	0	1	1	2
CNTs315	BB0538	Positive	72	13	16.512	0	1	0	1	0	1	0	1
CNTs315	BB0538	Positive	73	5	22.016	1	0	1	2	0	0	1	1
CNTs315	BB0538	Positive	74	7	16.128	0	1	0	1	0	1	0	1
CNTs315	BB0538	Positive	75	12	22.464	0	1	0	1	1	1	1	3
CNTs336	BB0245	Positive	1	2	15.808	0	1	0	1	0	1	1	2
CNTs336	BB0245	Positive	1	3	15.296	0	1	0	1	0	1	0	1
CNTs336	BB0245	Positive	1	4	17.28	0	1	0	1	1	1	0	2
CNTs336	BB0245	Positive	1	5	22.72	0	1	0	1	1	1	1	3
CNTs336	BB0245	Positive	1	11	20.928	0	1	0	1	1	1	1	3
CNTs336	BB0245	Positive	1	12	20.288	0	1	0	1	1	1	1	3
CNTs336	BB0245	Positive	1	19	15.68	0	1	0	1	0	1	1	2
CNTs336	BB0245	Positive	1	22	18.24	0	1	0	1	1	1	1	3
CNTs336	BB0245	Positive	1	24	20.416	0	0	0	0	1	0	1	2
CNTs336	BB0245	Positive	1	25	16.192	0	1	0	1	1	1	0	2
CNTs336	BB0245	Positive	1	30	20.544	0	1	0	1	1	1	1	3
CNTs336	BB0245	Positive	1	33	16.384	0	1	0	1	0	1	1	2
CNTs336	BB0245	Positive	1	34	14.592	0	1	0	1	0	1	1	2
CNTs336	BB0245	Positive	1	36	16	0	1	0	1	1	1	1	3
CNTs336	BB0245	Positive	1	38	18.112	0	1	0	1	1	1	0	2
CNTs336	BB0245	Positive	1	42	18.56	0	1	0	1	1	1	1	3
CNTs336	BB0245	Positive	1	45	14.848	0	1	0	1	1	1	0	2
CNTs336	BB0245	Positive	1	48	15.104	0	1	0	1	0	1	0	1
CNTs336	BB0245	Positive	1	58	21.952	0	1	0	1	1	1	1	3
CNTs336	BB0245	Positive	1	61	16.32	0	1	0	1	0	1	1	2
CNTs336	BB0245	Positive	1	66	24.704	1	0	1	2	1	0	1	2
CNTs336	BB0245	Positive	2	1	15.104	0	1	0	1	0	1	0	1
CNTs336	BB0245	Positive	2	2	17.92	0	1	0	1	1	1	0	2
CNTs336	BB0245	Positive	2	3	18.112	0	1	0	1	1	1	1	3
CNTs336	BB0245	Positive	2	4	26.24	0	1	0	1	1	1	1	3
CNTs336	BB0245	Positive	2	5	19.264	0	1	0	1	1	1	1	3
CNTs336	BB0245	Positive	2	8	13.568	0	1	0	1	0	1	0	1
CNTs336	BB0245	Positive	2	9	17.472	0	1	0	1	1	1	0	2
CNTs336	BB0245	Positive	2	10	24.832	0	1	0	1	1	1	1	3
CNTs336	BB0245	Positive	2	11	21.056	0	1	0	1	1	1	1	3
CNTs336	BB0245	Positive	2	12	20.992	0	1	0	1	1	1	1	3
CNTs336	BB0245	Positive	2	13	23.936	0	1	0	1	0	1	1	2
CNTs336	BB0245	Positive	2	19	18.88	0	1	0	1	1	1	1	3
CNTs336	BB0245	Positive	2	21	19.52	0	1	0	1	1	1	1	3
CNTs336	BB0245	Positive	2	22	22.912	0	1	0	1	1	0	1	2
CNTs336	BB0245	Positive	2	24	20.288	0	1	0	1	1	1	1	3
CNTs336	BB0245	Positive	2	26	17.6	0	1	0	1	0	1	0	1
CNTs336	BB0245	Positive	2	27	16.192	0	0	0	0	0	0	1	1
CNTs336	BB0245	Positive	2	28	19.008	0	1	0	1	1	1	1	3
CNTs336	BB0245	Positive	2	29	21.952	0	1	0	1	1	1	1	3
CNTs336	BB0245	Positive	2	31	15.296	0	1	0	1	1	1	1	3
CNTs336	BB0245	Positive	2	33	21.952	0	1	0	1	1	1	1	3
CNTs336	BB0245	Positive	2	34	15.936	0	1	0	1	0	1	0	1
CNTs336	BB0245	Positive	2	35	21.824	0	1	0	1	1	1	1	3
CNTs336	BB0245	Positive	2	41	18.56	0	1	0	1	1	1	1	3
CNTs336	BB0245	Positive	3	1	14.208	0	1	0	1	0	1	0	1
CNTs336	BB0245	Positive	3	2	19.392	0	1	0	1	1	1	1	3
CNTs336	BB0245	Positive	3	3	16.384	0	1	0	1	1	1	1	3
CNTs336	BB0245	Positive	3	5	19.136	0	1	0	1	1	1	1	3
CNTs336	BB0245	Positive	3	7	22.272	0	1	0	1	1	1	1	3
CNTs336	BB0245	Positive	3	8	19.968	0	1	0	1	1	1	1	3
CNTs336	BB0245	Positive	3	10	19.328	0	1	0	1	1	1	1	3
CNTs336	BB0245	Positive	3	13	17.792	0	1	0	1	1	1	1	3
CNTs336	BB0245	Positive	3	15	19.712	0	1	0	1	1	1	1	3
CNTs336	BB0245	Positive	3	18	17.792	0	1	0	1	0	1	0	1
CNTs336	BB0245	Positive	3	19	17.024	0	1	0	1	1	1	1	3
CNTs336	BB0245	Positive	3	20	21.248	0	1	0	1	1	1	0	2
CNTs336	BB0245	Positive	3	21	19.392	0	1	0	1	1	1	1	3
CNTs336	BB0245	Positive	3	22	21.632	0	1	0	1	1	1	1	3
CNTs336	BB0245	Positive	3	29	20.096	0	1	0	1	1	1	1	3
CNTs336	BB0245	Positive	3	32	24.96	0	1	0	1	1	0	1	2
CNTs336	BB0245	Positive	3	36	18.88	0	1	0	1	0	1	1	2
CNTs336	BB0245	Positive	3	41	16.512	0	1	0	1	1	1	1	3
CNTs336	BB0245	Positive	3	42	21.888	0	1	0	1	1	1	1	3
CNTs336	BB0245	Positive	3	43	19.392	0	1	0	1	1	1	1	3
CNTs336	BB0245	Positive	3	82	15.488	0	1	0	1	0	1	1	2
CNTs336	BB0245	Positive	4	3	19.264	0	1	0	1	1	1	0	2
CNTs336	BB0245	Positive	4	6	14.784	0	1	0	1	0	1	0	1
CNTs336	BB0245	Positive	4	8	19.584	0	1	0	1	0	1	1	2
CNTs336	BB0245	Positive	4	12	21.696	0	1	0	1	1	1	1	3
CNTs336	BB0245	Positive	4	13	16.192	0	1	0	1	1	1	0	2
CNTs336	BB0245	Positive	4	16	17.792	0	1	0	1	0	1	1	2
CNTs336	BB0245	Positive	4	18	15.744	0	1	0	1	0	1	0	1
CNTs336	BB0245	Positive	4	19	22.72	0	1	0	1	1	1	1	3
CNTs336	BB0245	Positive	4	21	15.808	0	1	0	1	0	1	0	1
CNTs336	BB0245	Positive	4	22	20.8	0	1	0	1	1	1	1	3
CNTs336	BB0245	Positive	4	24	22.912	0	1	0	1	1	1	1	3
CNTs336	BB0245	Positive	4	27	19.456	0	1	0	1	1	0	1	2
CNTs336	BB0245	Positive	4	28	28.224	1	0	1	2	1	0	1	2
CNTs336	BB0245	Positive	4	31	17.408	0	1	0	1	1	1	1	3
CNTs336	BB0245	Positive	4	35	19.392	0	1	0	1	1	1	1	3
CNTs336	BB0245	Positive	4	37	24.64	0	1	1	2	1	1	1	3
CNTs336	BB0245	Positive	4	40	16.768	0	1	0	1	0	0	1	1
CNTs336	BB0245	Positive	5	1	15.424	0	1	0	1	0	1	0	1
CNTs336	BB0245	Positive	5	3	21.888	0	1	0	1	1	1	1	3
CNTs336	BB0245	Positive	5	4	23.04	0	1	0	1	1	1	1	3
CNTs336	BB0245	Positive	5	6	21.184	0	1	0	1	1	1	1	3
CNTs336	BB0245	Positive	5	7	15.168	0	1	0	1	0	1	0	1
CNTs336	BB0245	Positive	5	8	17.664	0	1	0	1	0	1	0	1
CNTs336	BB0245	Positive	5	10	17.28	0	1	0	1	1	1	1	3
CNTs336	BB0245	Positive	5	11	19.392	0	1	0	1	1	1	1	3
CNTs336	BB0245	Positive	5	13	17.408	0	1	0	1	1	1	1	3
CNTs336	BB0245	Positive	5	16	19.328	0	1	0	1	1	1	1	3
CNTs336	BB0245	Positive	5	17	19.456	0	1	0	1	1	1	1	3
CNTs336	BB0245	Positive	5	18	17.408	0	1	0	1	1	1	1	3
CNTs336	BB0245	Positive	5	19	17.664	0	1	0	1	1	1	1	3
CNTs336	BB0245	Positive	5	21	21.504	0	1	0	1	1	1	1	3
CNTs336	BB0245	Positive	5	23	18.496	0	1	0	1	1	1	0	2
CNTs336	BB0245	Positive	5	26	17.28	0	1	0	1	0	1	1	2
CNTs336	BB0245	Positive	5	27	15.936	0	1	0	1	0	1	0	1
CNTs336	BB0245	Positive	5	28	18.112	0	1	0	1	1	1	1	3
CNTs336	BB0245	Positive	5	97	23.936	0	0	0	0	0	0	1	1
CNTs336	BB0245	Positive	6	4	12.8	0	1	0	1	0	1	0	1
CNTs336	BB0245	Positive	6	5	18.944	0	0	0	0	0	1	1	2
CNTs336	BB0245	Positive	6	12	23.68	0	0	0	0	1	1	0	2
CNTs336	BB0245	Positive	6	15	16.128	0	1	0	1	1	1	1	3
CNTs336	BB0245	Positive	6	17	19.2	0	1	0	1	1	1	1	3
CNTs336	BB0245	Positive	6	20	17.152	0	1	0	1	1	1	1	3
CNTs336	BB0245	Positive	6	22	18.304	0	1	0	1	1	1	1	3
CNTs336	BB0245	Positive	6	25	19.584	0	1	0	1	1	1	1	3
CNTs336	BB0245	Positive	6	26	25.216	0	1	0	1	1	1	1	3
CNTs336	BB0245	Positive	6	27	19.584	0	1	0	1	1	1	1	3
CNTs336	BB0245	Positive	6	29	18.816	0	1	0	1	1	1	1	3
CNTs336	BB0245	Positive	6	34	19.264	0	1	0	1	1	1	1	3
CNTs336	BB0245	Positive	6	36	19.2	0	1	0	1	1	1	1	3
CNTs336	BB0245	Positive	6	41	14.72	0	1	0	1	0	1	1	2
CNTs336	BB0245	Positive	6	44	17.28	0	1	0	1	1	1	0	2
CNTs336	BB0245	Positive	6	45	15.872	0	1	0	1	0	1	0	1
CNTs336	BB0245	Positive	6	48	23.552	0	1	0	1	1	1	1	3
CNTs336	BB0245	Positive	6	105	18.56	1	1	0	2	1	1	1	3
CNTs336	BB0245	Positive	6	110	18.432	0	1	0	1	0	1	1	2
CNTs336	BB0245	Positive	6	117	19.776	0	1	0	1	1	1	1	3
CNTs336	BB0245	Positive	7	2	17.472	0	1	0	1	1	1	1	3
CNTs336	BB0245	Positive	7	5	20.8	0	1	0	1	1	1	1	3
CNTs336	BB0245	Positive	7	7	15.808	0	1	0	1	0	1	0	1
CNTs336	BB0245	Positive	7	8	18.304	0	1	0	1	1	1	1	3
CNTs336	BB0245	Positive	7	9	18.752	0	1	0	1	0	1	1	2
CNTs336	BB0245	Positive	7	10	18.048	0	1	0	1	1	0	1	2
CNTs336	BB0245	Positive	7	13	20.608	0	1	0	1	1	1	1	3
CNTs336	BB0245	Positive	7	20	19.776	0	1	0	1	1	1	1	3
CNTs336	BB0245	Positive	7	24	26.56	0	1	0	1	1	1	1	3
CNTs336	BB0245	Positive	7	27	19.968	0	1	0	1	1	1	1	3
CNTs336	BB0245	Positive	7	28	20.032	0	1	0	1	1	1	1	3
CNTs336	BB0245	Positive	7	29	24.064	0	1	0	1	1	1	1	3
CNTs336	BB0245	Positive	7	33	16.256	0	1	0	1	1	1	0	2
CNTs336	BB0245	Positive	7	37	17.536	0	1	0	1	1	1	1	3
CNTs336	BB0245	Positive	7	38	24.32	0	1	0	1	1	1	1	3
CNTs336	BB0245	Positive	7	39	15.04	0	1	0	1	0	1	0	1
CNTs336	BB0245	Positive	7	40	21.888	0	1	1	2	1	1	1	3
CNTs336	BB0245	Positive	7	41	24.96	0	1	0	1	1	1	1	3
CNTs336	BB0245	Positive	7	45	23.232	0	1	0	1	1	1	1	3
CNTs336	BB0245	Positive	7	47	16.96	0	1	0	1	1	1	1	3
CNTs336	BB0245	Positive	7	48	16.192	0	1	0	1	0	1	0	1
CNTs336	BB0245	Positive	7	50	17.344	0	1	0	1	0	1	1	2
CNTs336	BB0245	Positive	7	52	15.68	0	1	0	1	1	1	1	3
CNTs336	BB0245	Positive	7	53	15.488	0	1	0	1	1	1	1	3
CNTs336	BB0245	Positive	7	54	14.4	0	1	0	1	0	1	0	1
CNTs336	BB0245	Positive	7	119	18.112	0	1	0	1	1	1	1	3
CNTs336	BB0245	Positive	7	129	16.064	0	1	0	1	1	1	1	3
CNTs336	BB0245	Positive	8	6	21.248	0	1	0	1	1	1	1	3
CNTs336	BB0245	Positive	8	9	19.2	0	1	0	1	1	1	1	3
CNTs336	BB0245	Positive	8	10	15.808	0	1	0	1	0	1	0	1
CNTs336	BB0245	Positive	8	12	21.184	0	1	0	1	1	1	1	3
CNTs336	BB0245	Positive	8	13	17.792	0	1	0	1	1	1	1	3
CNTs336	BB0245	Positive	8	14	23.104	0	1	0	1	1	1	1	3
CNTs336	BB0245	Positive	8	16	24.384	0	1	0	1	1	1	1	3
CNTs336	BB0245	Positive	8	19	20.352	0	1	0	1	1	1	1	3
CNTs336	BB0245	Positive	8	27	20.032	0	1	0	1	1	1	1	3
CNTs336	BB0245	Positive	8	28	16.576	0	0	0	0	1	1	0	2
CNTs336	BB0245	Positive	8	29	21.376	0	1	0	1	1	1	1	3
CNTs336	BB0245	Positive	8	30	17.152	0	1	0	1	1	1	1	3
CNTs336	BB0245	Positive	8	31	17.088	0	1	0	1	0	1	0	1
CNTs336	BB0245	Positive	8	135	17.28	0	1	0	1	0	1	1	2
CNTs336	BB0245	Positive	8	142	18.88	0	1	0	1	0	1	1	2
CNTs336	BB0245	Positive	9	2	13.76	0	1	0	1	0	1	0	1
CNTs336	BB0245	Positive	9	9	19.712	0	1	0	1	0	1	1	2
CNTs336	BB0245	Positive	9	12	21.888	0	1	0	1	1	1	1	3
CNTs336	BB0245	Positive	9	13	22.528	0	1	0	1	1	1	1	3
CNTs336	BB0245	Positive	9	19	18.816	0	1	0	1	0	1	1	2
CNTs336	BB0245	Positive	9	22	19.52	0	1	0	1	1	1	1	3
CNTs336	BB0245	Positive	9	28	27.008	0	1	0	1	1	1	1	3
CNTs336	BB0245	Positive	9	29	19.008	0	1	0	1	1	1	1	3
CNTs336	BB0245	Positive	9	30	15.872	0	1	0	1	1	1	1	3
CNTs336	BB0245	Positive	9	33	18.368	0	1	0	1	1	1	1	3
CNTs336	BB0245	Positive	9	36	23.168	0	1	0	1	1	1	1	3
CNTs336	BB0245	Positive	9	37	21.696	0	1	0	1	1	1	1	3
CNTs336	BB0245	Positive	9	38	21.248	0	1	0	1	1	1	1	3
CNTs336	BB0245	Positive	9	39	17.28	0	1	0	1	0	1	1	2
CNTs336	BB0245	Positive	9	46	22.976	0	1	0	1	1	1	1	3
CNTs336	BB0245	Positive	9	47	21.44	0	1	0	1	1	1	1	3
CNTs336	BB0245	Positive	9	48	18.944	0	1	0	1	0	1	1	2
CNTs336	BB0245	Positive	9	49	18.176	0	1	0	1	1	1	0	2
CNTs336	BB0245	Positive	9	50	19.264	0	1	0	1	0	1	1	2
CNTs336	BB0245	Positive	9	56	23.04	0	1	0	1	1	1	1	3
CNTs336	BB0245	Positive	9	149	20.544	0	1	0	1	0	1	1	2
CNTs336	BB0245	Positive	9	152	18.048	0	1	0	1	1	1	1	3
CNTs336	BB0245	Positive	10	1	24	0	1	0	1	1	1	1	3
CNTs336	BB0245	Positive	10	2	19.264	0	1	0	1	1	1	1	3
CNTs336	BB0245	Positive	10	3	16.192	0	1	0	1	1	1	1	3
CNTs336	BB0245	Positive	10	5	16.448	0	1	0	1	0	1	1	2
CNTs336	BB0245	Positive	10	12	25.216	0	0	0	0	1	1	1	3
CNTs336	BB0245	Positive	10	14	14.144	0	1	0	1	0	1	0	1
CNTs336	BB0245	Positive	10	16	16.128	1	1	0	2	1	1	0	2
CNTs336	BB0245	Positive	10	18	17.088	0	1	0	1	0	1	1	2
CNTs336	BB0245	Positive	10	20	18.752	0	1	0	1	1	1	1	3
CNTs336	BB0245	Positive	10	21	17.344	0	1	0	1	0	1	1	2
CNTs336	BB0245	Positive	10	24	20.544	0	1	0	1	1	1	0	2
CNTs336	BB0245	Positive	10	25	17.152	0	1	0	1	1	1	0	2
CNTs336	BB0245	Positive	10	26	18.24	0	1	0	1	1	1	0	2
CNTs336	BB0245	Positive	10	159	27.648	1	0	1	2	1	0	1	2
CNTs336	BB0245	Positive	10	164	23.616	0	1	0	1	1	1	1	3
CNTs336	BB0245	Positive	11	2	16.512	0	1	0	1	0	1	0	1
CNTs336	BB0245	Positive	11	3	18.048	0	1	0	1	1	1	1	3
CNTs336	BB0245	Positive	11	4	24.512	0	1	0	1	1	1	1	3
CNTs336	BB0245	Positive	11	5	19.712	0	1	0	1	1	1	0	2
CNTs336	BB0245	Positive	11	6	20.288	0	1	0	1	1	1	1	3
CNTs336	BB0245	Positive	11	7	20.16	0	1	0	1	1	1	1	3
CNTs336	BB0245	Positive	11	9	21.952	0	1	0	1	1	1	1	3
CNTs336	BB0245	Positive	11	11	17.92	0	1	0	1	0	1	1	2
CNTs336	BB0245	Positive	11	13	18.24	0	1	0	1	1	1	1	3
CNTs336	BB0245	Positive	11	20	19.328	0	1	0	1	1	1	1	3
CNTs336	BB0245	Positive	11	21	14.848	0	1	0	1	0	1	1	2
CNTs336	BB0245	Positive	11	25	17.6	0	1	0	1	1	1	1	3
CNTs336	BB0245	Positive	11	28	17.024	0	1	0	1	0	1	1	2
CNTs336	BB0245	Positive	11	29	25.088	0	1	1	2	1	0	1	2
CNTs336	BB0245	Positive	11	33	19.008	0	1	0	1	1	1	1	3
CNTs336	BB0245	Positive	11	36	15.68	0	1	0	1	0	1	1	2
CNTs336	BB0245	Positive	11	40	14.72	0	1	0	1	0	1	0	1
CNTs336	BB0245	Positive	11	48	24.704	1	1	0	2	1	0	1	2
CNTs336	BB0245	Positive	11	170	22.72	0	1	0	1	1	1	1	3
CNTs336	BB0245	Positive	11	172	12.8	0	1	0	1	0	1	0	1
CNTs336	BB0245	Positive	11	171	14.016	0	1	0	1	0	1	0	1
CNTs336	BB0245	Positive	12	1	18.688	0	1	0	1	1	1	1	3
CNTs336	BB0245	Positive	12	2	24.256	0	1	0	1	1	1	1	3
CNTs336	BB0245	Positive	12	3	21.184	0	1	0	1	1	1	1	3
CNTs336	BB0245	Positive	12	4	28.8	1	1	1	3	1	0	1	2
CNTs336	BB0245	Positive	12	10	15.872	0	1	0	1	0	1	0	1
CNTs336	BB0245	Positive	12	18	14.656	0	1	0	1	0	1	0	1
CNTs336	BB0245	Positive	12	24	18.624	0	1	0	1	1	1	1	3
CNTs336	BB0245	Positive	12	29	23.424	0	1	0	1	1	1	1	3
CNTs336	BB0245	Positive	12	31	18.944	0	1	0	1	1	1	1	3
CNTs336	BB0245	Positive	12	37	17.792	0	1	0	1	0	1	0	1
CNTs336	BB0245	Positive	12	41	21.184	0	1	0	1	1	1	1	3
CNTs336	BB0245	Positive	12	42	23.424	1	1	0	2	1	1	1	3
CNTs336	BB0245	Positive	12	44	23.616	0	1	0	1	1	1	1	3
CNTs336	BB0245	Positive	12	50	18.496	0	1	0	1	1	1	1	3
CNTs336	BB0245	Positive	12	52	24.704	0	1	0	1	1	1	1	3
CNTs336	BB0245	Positive	12	55	18.944	0	1	0	1	1	1	0	2
CNTs336	BB0245	Positive	12	59	16.128	0	1	0	1	0	1	0	1
CNTs336	BB0245	Positive	12	64	17.088	0	1	0	1	1	1	0	2
CNTs336	BB0245	Positive	12	179	14.848	0	1	0	1	0	1	0	1
CNTs336	BB0245	Positive	13	1	21.056	0	1	0	1	1	1	1	3
CNTs336	BB0245	Positive	13	3	17.344	0	1	0	1	0	1	1	2
CNTs336	BB0245	Positive	13	4	16.96	0	1	0	1	0	1	1	2
CNTs336	BB0245	Positive	13	8	17.536	0	1	0	1	1	1	1	3
CNTs336	BB0245	Positive	13	9	18.432	0	1	0	1	1	1	1	3
CNTs336	BB0245	Positive	13	14	18.24	0	1	0	1	0	1	0	1
CNTs336	BB0245	Positive	13	23	15.296	0	1	0	1	0	1	0	1
CNTs336	BB0245	Positive	13	25	16.96	0	1	0	1	1	1	0	2
CNTs336	BB0245	Positive	13	26	20.928	0	1	0	1	0	1	0	1
CNTs336	BB0245	Positive	13	32	14.72	0	1	0	1	0	1	0	1
CNTs336	BB0245	Positive	13	33	18.624	0	1	0	1	1	1	1	3
CNTs336	BB0245	Positive	13	34	14.016	0	1	0	1	0	1	0	1
CNTs336	BB0245	Positive	13	35	20.096	0	1	0	1	1	1	1	3
CNTs336	BB0245	Positive	13	37	14.208	0	1	0	1	0	1	0	1
CNTs336	BB0245	Positive	13	40	14.848	1	1	1	3	0	1	1	2
CNTs336	BB0245	Positive	13	182	19.2	0	1	0	1	1	1	1	3
CNTs336	BB0245	Positive	13	185	20.48	0	1	0	1	1	1	1	3
CNTs336	BB0245	Positive	13	188	20.096	0	1	0	1	1	1	1	3
CNTs336	BB0245	Positive	13	190	16.448	0	1	0	1	0	1	1	2
CNTs336	BB0245	Positive	14	7	20.096	0	1	0	1	1	1	1	3
CNTs336	BB0245	Positive	14	8	20.992	0	1	0	1	1	1	1	3
CNTs336	BB0245	Positive	14	9	24.768	0	1	0	1	1	1	1	3
CNTs336	BB0245	Positive	14	10	21.312	0	1	0	1	1	1	1	3
CNTs336	BB0245	Positive	14	17	23.36	0	1	0	1	1	1	1	3
CNTs336	BB0245	Positive	14	18	18.752	0	1	0	1	1	1	1	3
CNTs336	BB0245	Positive	14	20	17.216	0	1	0	1	1	1	0	2
CNTs336	BB0245	Positive	14	21	23.104	0	1	0	1	1	1	1	3
CNTs336	BB0245	Positive	14	24	15.424	0	1	0	1	0	1	0	1
CNTs336	BB0245	Positive	14	26	16.064	0	1	0	1	0	1	0	1
CNTs336	BB0245	Positive	14	32	21.44	0	1	0	1	1	1	1	3
CNTs336	BB0245	Positive	14	34	24.896	0	1	0	1	1	1	1	3
CNTs336	BB0245	Positive	15	1	21.312	0	1	0	1	1	1	1	3
CNTs336	BB0245	Positive	15	3	22.592	0	1	0	1	1	1	1	3
CNTs336	BB0245	Positive	15	4	23.616	0	1	0	1	1	1	1	3
CNTs336	BB0245	Positive	15	6	20.288	0	1	0	1	1	1	0	2
CNTs336	BB0245	Positive	15	7	23.04	0	1	0	1	1	1	1	3
CNTs336	BB0245	Positive	15	9	16.96	0	1	0	1	0	1	0	1
CNTs336	BB0245	Positive	15	11	21.312	0	1	0	1	1	1	1	3
CNTs336	BB0245	Positive	15	12	18.112	0	1	0	1	1	1	1	3
CNTs336	BB0245	Positive	15	13	15.616	0	1	0	1	0	1	0	1
CNTs336	BB0245	Positive	15	14	20.416	0	1	0	1	1	1	0	2
CNTs336	BB0245	Positive	15	15	18.432	0	1	0	1	0	1	0	1
CNTs336	BB0245	Positive	15	16	16.064	0	1	0	1	0	1	0	1
CNTs336	BB0245	Positive	15	17	17.984	0	1	0	1	0	1	0	1
CNTs336	BB0245	Positive	15	18	16.256	0	1	0	1	0	1	0	1
CNTs336	BB0245	Positive	15	19	16.128	0	1	0	1	1	1	0	2
CNTs336	BB0245	Positive	15	20	20.928	0	1	0	1	1	1	1	3
CNTs336	BB0245	Positive	15	21	13.696	0	0	0	0	0	1	0	1
CNTs336	BB0245	Positive	15	23	15.744	0	1	0	1	0	1	0	1
CNTs336	BB0245	Positive	15	24	16.32	0	1	0	1	0	1	1	2
CNTs336	BB0245	Positive	15	25	13.888	0	1	0	1	0	1	0	1
CNTs336	BB0245	Positive	15	26	15.872	0	1	0	1	0	1	0	1
CNTs336	BB0245	Positive	15	27	21.12	0	1	0	1	1	1	1	3
CNTs336	BB0245	Positive	15	28	20.928	0	1	0	1	1	1	1	3
CNTs336	BB0245	Positive	15	29	16.704	0	1	0	1	1	1	1	3
CNTs336	BB0245	Positive	15	31	15.616	0	1	0	1	1	1	1	3
CNTs336	BB0245	Positive	15	199	24.576	0	1	0	1	1	1	1	3
CNTs336	BB0245	Positive	16	1	13.632	0	1	0	1	0	1	0	1
CNTs336	BB0245	Positive	16	2	16.32	0	1	0	1	0	1	0	1
CNTs336	BB0245	Positive	16	4	18.88	0	1	0	1	1	1	1	3
CNTs336	BB0245	Positive	16	6	17.088	0	1	0	1	1	1	1	3
CNTs336	BB0245	Positive	16	10	22.08	0	0	0	0	1	1	1	3
CNTs336	BB0245	Positive	16	18	18.368	0	1	0	1	1	1	1	3
CNTs336	BB0245	Positive	16	20	15.104	0	1	0	1	0	1	0	1
CNTs336	BB0245	Positive	16	22	27.008	1	1	0	2	1	0	1	2
CNTs336	BB0245	Positive	16	23	16.064	0	1	0	1	0	1	0	1
CNTs336	BB0245	Positive	16	24	18.944	0	1	0	1	0	1	1	2
CNTs336	BB0245	Positive	16	31	16.832	0	1	0	1	1	1	0	2
CNTs336	BB0245	Positive	16	39	16.192	0	1	0	1	0	1	0	1
CNTs336	BB0245	Positive	16	41	18.112	0	1	0	1	0	1	1	2
CNTs336	BB0245	Positive	16	43	15.488	0	0	0	0	0	1	0	1
CNTs336	BB0245	Positive	16	46	17.792	0	1	0	1	0	1	0	1
CNTs336	BB0245	Positive	16	47	19.584	0	1	0	1	1	1	1	3
CNTs336	BB0245	Positive	16	48	16.256	0	1	0	1	0	1	0	1
CNTs336	BB0245	Positive	16	49	18.432	0	1	0	1	0	1	0	1
CNTs336	BB0245	Positive	16	52	15.936	0	1	0	1	0	1	0	1
CNTs336	BB0245	Positive	16	217	15.488	0	1	1	2	0	1	0	1
CNTs336	BB0245	Positive	17	1	19.904	0	1	0	1	0	1	1	2
CNTs336	BB0245	Positive	17	4	16.576	0	1	0	1	1	1	1	3
CNTs336	BB0245	Positive	17	5	17.28	0	1	0	1	1	1	1	3
CNTs336	BB0245	Positive	17	6	19.584	0	1	0	1	1	1	1	3
CNTs336	BB0245	Positive	17	7	19.264	0	1	0	1	1	1	1	3
CNTs336	BB0245	Positive	17	9	20.032	0	1	0	1	1	1	1	3
CNTs336	BB0245	Positive	17	15	19.136	0	1	0	1	1	1	1	3
CNTs336	BB0245	Positive	17	17	21.44	0	1	0	1	1	1	1	3
CNTs336	BB0245	Positive	17	21	17.024	0	1	0	1	0	1	1	2
CNTs336	BB0245	Positive	17	24	13.76	0	1	0	1	0	1	0	1
CNTs336	BB0245	Positive	17	26	15.296	0	1	0	1	0	1	0	1
CNTs336	BB0245	Positive	17	29	10.624	0	1	0	1	0	1	0	1
CNTs336	BB0245	Positive	17	30	17.792	0	1	0	1	1	1	1	3
CNTs336	BB0245	Positive	17	33	22.528	0	1	0	1	1	1	1	3
CNTs336	BB0245	Positive	17	36	15.616	0	1	0	1	0	1	0	1
CNTs336	BB0245	Positive	17	38	17.408	0	1	0	1	1	1	1	3
CNTs336	BB0245	Positive	17	41	22.72	0	1	0	1	1	1	1	3
CNTs336	BB0245	Positive	17	42	15.616	0	1	0	1	1	1	1	3
CNTs336	BB0245	Positive	17	49	18.432	0	1	0	1	1	1	1	3
CNTs336	BB0245	Positive	17	52	21.824	0	1	0	1	1	1	1	3
CNTs336	BB0245	Positive	17	53	17.664	0	1	0	1	1	1	1	3
CNTs336	BB0245	Positive	17	226	14.72	0	1	0	1	0	1	0	1
CNTs336	BB0245	Positive	17	227	16.256	0	1	0	1	0	1	0	1
CNTs336	BB0245	Positive	17	231	16.832	0	1	0	1	1	1	0	2
CNTs336	BB0245	Positive	18	6	26.56	1	1	1	3	1	0	1	2
CNTs336	BB0245	Positive	18	7	18.496	0	1	0	1	1	1	1	3
CNTs336	BB0245	Positive	18	9	24.896	1	1	1	3	1	0	1	2
CNTs336	BB0245	Positive	18	12	16.832	0	1	0	1	0	1	1	2
CNTs336	BB0245	Positive	18	13	17.856	0	1	0	1	1	1	1	3
CNTs336	BB0245	Positive	18	16	21.504	0	1	0	1	1	1	1	3
CNTs336	BB0245	Positive	18	18	22.976	0	1	0	1	1	1	1	3
CNTs336	BB0245	Positive	18	19	16.576	0	1	0	1	1	1	1	3
CNTs336	BB0245	Positive	18	22	18.304	0	0	0	0	1	1	0	2
CNTs336	BB0245	Positive	18	23	15.936	0	1	0	1	0	1	0	1
CNTs336	BB0245	Positive	18	25	18.752	0	1	0	1	0	1	0	1
CNTs336	BB0245	Positive	18	28	23.68	0	1	0	1	1	1	1	3
CNTs336	BB0245	Positive	18	32	15.488	0	1	0	1	1	1	1	3
CNTs336	BB0245	Positive	18	37	15.104	0	1	0	1	0	1	1	2
CNTs336	BB0245	Positive	18	38	18.432	0	1	0	1	1	1	0	2
CNTs336	BB0245	Positive	18	40	17.792	0	1	0	1	1	1	1	3
CNTs336	BB0245	Positive	18	239	19.456	0	1	0	1	0	1	1	2
CNTs336	BB0245	Positive	18	241	19.456	0	1	0	1	1	1	1	3
CNTs336	BB0245	Positive	18	243	18.624	0	1	0	1	0	1	1	2
CNTs336	BB0245	Positive	19	2	18.752	0	1	0	1	1	1	1	3
CNTs336	BB0245	Positive	19	5	15.936	0	1	0	1	0	1	0	1
CNTs336	BB0245	Positive	19	9	17.152	0	1	0	1	0	1	1	2
CNTs336	BB0245	Positive	19	11	17.472	0	1	0	1	0	1	0	1
CNTs336	BB0245	Positive	19	16	20.416	0	1	0	1	1	1	1	3
CNTs336	BB0245	Positive	19	18	18.176	0	1	0	1	1	1	1	3
CNTs336	BB0245	Positive	19	19	19.008	0	1	0	1	0	1	1	2
CNTs336	BB0245	Positive	19	22	24.448	0	1	1	2	1	1	1	3
CNTs336	BB0245	Positive	19	23	24.128	1	1	0	2	0	1	1	2
CNTs336	BB0245	Positive	19	24	29.12	1	1	1	3	1	0	1	2
CNTs336	BB0245	Positive	19	26	23.104	0	1	0	1	1	1	1	3
CNTs336	BB0245	Positive	20	3	17.472	0	1	0	1	1	1	1	3
CNTs336	BB0245	Positive	20	6	21.504	0	1	0	1	1	1	1	3
CNTs336	BB0245	Positive	20	8	14.4	0	1	0	1	0	1	0	1
CNTs336	BB0245	Positive	20	9	18.56	0	0	0	0	1	0	1	2
CNTs336	BB0245	Positive	20	15	18.176	0	1	0	1	1	1	1	3
CNTs336	BB0245	Positive	20	22	22.016	0	1	0	1	1	1	1	3
CNTs336	BB0245	Positive	20	23	13.696	0	1	0	1	0	1	0	1
CNTs336	BB0245	Positive	20	25	17.152	0	1	0	1	0	1	1	2
CNTs336	BB0245	Positive	20	253	20.352	0	1	0	1	1	1	1	3
CNTs336	BB0245	Positive	21	3	17.792	0	1	0	1	1	1	1	3
CNTs336	BB0245	Positive	21	4	20.8	0	1	0	1	1	1	1	3
CNTs336	BB0245	Positive	21	8	18.048	0	1	0	1	0	1	0	1
CNTs336	BB0245	Positive	21	14	18.944	0	1	0	1	1	1	1	3
CNTs336	BB0245	Positive	21	15	21.12	0	0	0	0	1	1	1	3
CNTs336	BB0245	Positive	21	16	21.504	0	1	0	1	1	1	1	3
CNTs336	BB0245	Positive	21	18	15.744	0	1	0	1	0	1	0	1
CNTs336	BB0245	Positive	21	21	15.488	0	1	0	1	0	1	0	1
CNTs336	BB0245	Positive	21	23	16.576	0	1	0	1	1	1	0	2
CNTs336	BB0245	Positive	21	35	19.392	0	1	0	1	0	1	1	2
CNTs336	BB0245	Positive	21	36	17.472	0	1	0	1	0	1	0	1
CNTs336	BB0245	Positive	21	40	17.28	0	1	0	1	1	1	1	3
CNTs336	BB0245	Positive	21	43	19.648	0	1	0	1	1	1	1	3
CNTs336	BB0245	Positive	21	44	24	1	1	1	3	1	1	1	3
CNTs336	BB0245	Positive	21	45	25.472	0	1	0	1	1	1	1	3
CNTs336	BB0245	Positive	21	52	17.6	0	1	0	1	0	1	1	2
CNTs336	BB0245	Positive	21	55	14.72	0	1	0	1	0	1	0	1
CNTs336	BB0245	Positive	21	56	20.032	1	1	0	2	1	1	1	3
CNTs336	BB0245	Positive	21	57	18.048	0	1	0	1	1	1	1	3
CNTs336	BB0245	Positive	21	63	19.392	0	1	0	1	1	1	1	3
CNTs336	BB0245	Positive	21	66	16.96	0	1	0	1	0	1	1	2
CNTs336	BB0245	Positive	21	264	18.496	0	1	0	1	1	1	0	2
CNTs336	BB0245	Positive	21	266	23.552	0	1	0	1	1	1	1	3
CNTs336	BB0245	Positive	21	267	24	0	1	0	1	0	1	1	2
CNTs336	BB0245	Positive	22	2	15.296	0	1	0	1	0	1	1	2
CNTs336	BB0245	Positive	22	5	22.72	0	1	0	1	1	1	1	3
CNTs336	BB0245	Positive	22	15	21.248	0	1	0	1	1	1	1	3
CNTs336	BB0245	Positive	22	19	23.04	0	1	0	1	1	1	1	3
CNTs336	BB0245	Positive	22	21	20.352	0	1	0	1	1	1	1	3
CNTs336	BB0245	Positive	22	23	24.256	0	1	0	1	1	0	1	2
CNTs336	BB0245	Positive	22	25	16.128	0	1	0	1	1	1	0	2
CNTs336	BB0245	Positive	22	34	21.056	0	1	0	1	1	1	1	3
CNTs336	BB0245	Positive	22	35	14.784	0	1	0	1	0	1	0	1
CNTs336	BB0245	Positive	22	37	17.472	0	1	0	1	0	1	1	2
CNTs336	BB0245	Positive	22	38	16.896	0	1	1	2	0	1	0	1
CNTs336	BB0245	Positive	22	40	18.944	0	1	0	1	0	1	1	2
CNTs336	BB0245	Positive	22	42	17.088	0	1	0	1	0	1	1	2
CNTs336	BB0245	Positive	22	43	14.976	0	1	0	1	1	1	0	2
CNTs336	BB0245	Positive	22	46	16	0	1	0	1	0	1	0	1
CNTs336	BB0245	Positive	22	49	14.912	0	1	0	1	1	1	0	2
CNTs336	BB0245	Positive	22	50	21.632	0	1	0	1	1	1	1	3
CNTs336	BB0245	Positive	22	52	16.64	0	1	0	1	0	1	0	1
CNTs336	BB0245	Positive	22	54	17.28	0	1	0	1	1	1	1	3
CNTs336	BB0245	Positive	23	3	17.088	0	1	0	1	0	1	0	1
CNTs336	BB0245	Positive	23	4	21.568	0	1	0	1	1	1	1	3
CNTs336	BB0245	Positive	23	5	23.488	0	1	0	1	1	1	1	3
CNTs336	BB0245	Positive	23	6	18.816	0	1	0	1	1	1	1	3
CNTs336	BB0245	Positive	23	7	20.8	0	1	0	1	1	1	1	3
CNTs336	BB0245	Positive	23	8	21.248	0	1	0	1	1	1	1	3
CNTs336	BB0245	Positive	23	9	16.64	0	1	0	1	0	1	1	2
CNTs336	BB0245	Positive	23	10	17.472	0	1	0	1	1	1	1	3
CNTs336	BB0245	Positive	23	19	21.824	0	1	0	1	1	1	1	3
CNTs336	BB0245	Positive	23	21	21.184	0	1	0	1	1	1	1	3
CNTs336	BB0245	Positive	23	22	21.632	0	1	0	1	1	1	1	3
CNTs336	BB0245	Positive	23	23	19.328	0	1	0	1	1	1	1	3
CNTs336	BB0245	Positive	23	24	17.344	0	1	0	1	1	1	1	3
CNTs336	BB0245	Positive	23	25	18.56	0	1	0	1	1	1	1	3
CNTs336	BB0245	Positive	23	26	17.536	0	1	0	1	0	1	0	1
CNTs336	BB0245	Positive	23	30	17.088	0	1	0	1	0	0	1	1
CNTs336	BB0245	Positive	23	32	22.016	0	1	0	1	1	1	1	3
CNTs336	BB0245	Positive	23	33	15.424	0	1	0	1	0	1	0	1
CNTs336	BB0245	Positive	23	35	24.192	0	1	0	1	1	1	1	3
CNTs336	BB0245	Positive	23	36	19.52	0	1	0	1	1	1	1	3
CNTs336	BB0245	Positive	23	40	18.176	0	1	0	1	0	1	0	1
CNTs336	BB0245	Positive	23	43	15.488	0	1	0	1	0	1	1	2
CNTs336	BB0245	Positive	23	48	15.424	0	1	0	1	1	1	0	2
CNTs336	BB0245	Positive	23	283	16.256	0	1	0	1	0	1	0	1
CNTs336	BB0245	Positive	23	286	16.896	0	1	0	1	1	1	1	3
CNTs336	BB0245	Positive	24	2	23.296	0	1	0	1	1	1	1	3
CNTs336	BB0245	Positive	24	3	17.664	0	1	0	1	0	1	1	2
CNTs336	BB0245	Positive	24	9	22.4	0	1	0	1	1	1	1	3
CNTs336	BB0245	Positive	24	10	15.68	0	1	0	1	1	1	0	2
CNTs336	BB0245	Positive	24	12	16.896	0	1	0	1	0	1	0	1
CNTs336	BB0245	Positive	24	17	19.072	0	1	0	1	0	1	1	2
CNTs336	BB0245	Positive	25	4	19.648	0	1	0	1	0	1	0	1
CNTs336	BB0245	Positive	25	5	19.776	0	1	0	1	1	1	1	3
CNTs336	BB0245	Positive	25	6	22.08	0	1	0	1	1	1	1	3
CNTs336	BB0245	Positive	25	9	20.352	1	1	0	2	1	1	1	3
CNTs336	BB0245	Positive	25	12	17.536	0	1	0	1	0	1	1	2
CNTs336	BB0245	Positive	25	13	18.112	0	1	0	1	1	1	1	3
CNTs336	BB0245	Positive	25	15	15.68	0	1	0	1	0	1	1	2
CNTs336	BB0245	Positive	25	18	14.72	0	1	0	1	0	1	0	1
CNTs336	BB0245	Positive	25	19	17.28	0	1	0	1	1	1	1	3
CNTs336	BB0245	Positive	25	21	24.96	0	1	0	1	1	0	1	2
CNTs336	BB0245	Positive	25	22	14.784	0	1	0	1	0	1	0	1
CNTs336	BB0245	Positive	25	24	20.16	0	1	0	1	1	1	1	3
CNTs336	BB0245	Positive	25	26	18.56	0	1	0	1	1	1	1	3
CNTs336	BB0245	Positive	25	29	20.672	0	1	0	1	1	1	1	3
CNTs336	BB0245	Positive	25	30	20.864	0	1	0	1	1	1	1	3
CNTs336	BB0245	Positive	25	32	16.128	0	1	0	1	0	1	1	2
CNTs336	BB0245	Positive	25	33	14.912	0	1	0	1	1	1	1	3
CNTs336	BB0245	Positive	25	297	19.008	0	1	0	1	0	1	1	2
CNTs336	BB0245	Positive	26	4	17.152	0	1	0	1	1	1	1	3
CNTs336	BB0245	Positive	26	7	18.112	0	1	0	1	1	1	1	3
CNTs336	BB0245	Positive	26	8	20.288	0	1	0	1	1	1	1	3
CNTs336	BB0245	Positive	26	9	17.92	0	1	0	1	1	1	1	3
CNTs336	BB0245	Positive	26	17	17.088	0	1	0	1	0	1	0	1
CNTs336	BB0245	Positive	26	18	14.592	0	1	0	1	0	1	0	1
CNTs336	BB0245	Positive	26	20	16.768	0	1	0	1	1	1	1	3
CNTs336	BB0245	Positive	26	24	15.36	0	1	0	1	0	1	0	1
CNTs336	BB0245	Positive	26	35	17.28	0	1	0	1	1	1	0	2
CNTs336	BB0245	Positive	26	37	18.176	0	1	0	1	1	1	0	2
CNTs336	BB0245	Positive	26	38	16.64	0	1	0	1	1	1	0	2
CNTs336	BB0245	Positive	26	42	21.184	0	1	0	1	1	1	1	3
CNTs336	BB0245	Positive	26	44	17.536	0	1	0	1	0	1	0	1
CNTs336	BB0245	Positive	26	63	14.976	1	1	0	2	0	1	0	1
CNTs336	BB0245	Positive	26	64	19.072	0	1	0	1	1	1	1	3
CNTs336	BB0245	Positive	27	2	15.744	0	1	0	1	0	1	0	1
CNTs336	BB0245	Positive	27	4	16.512	0	1	0	1	0	1	0	1
CNTs336	BB0245	Positive	27	7	18.752	0	1	0	1	1	1	1	3
CNTs336	BB0245	Positive	27	9	15.808	0	1	0	1	1	1	0	2
CNTs336	BB0245	Positive	27	11	23.424	0	1	0	1	1	1	1	3
CNTs336	BB0245	Positive	27	13	16.256	0	1	0	1	1	1	0	2
CNTs336	BB0245	Positive	27	15	19.648	0	1	0	1	1	1	1	3
CNTs336	BB0245	Positive	27	18	22.272	0	1	0	1	1	1	1	3
CNTs336	BB0245	Positive	27	20	20.8	0	1	0	1	1	1	1	3
CNTs336	BB0245	Positive	27	23	16.448	0	1	0	1	0	1	0	1
CNTs336	BB0245	Positive	27	25	14.464	0	1	0	1	0	1	0	1
CNTs336	BB0245	Positive	27	26	17.408	0	1	0	1	1	1	1	3
CNTs336	BB0245	Positive	27	28	15.936	0	1	0	1	0	1	0	1
CNTs336	BB0245	Positive	27	30	18.368	0	1	0	1	0	1	1	2
CNTs336	BB0245	Positive	27	34	17.6	0	1	0	1	0	1	0	1
CNTs336	BB0245	Positive	27	35	17.152	0	1	0	1	0	1	0	1
CNTs336	BB0245	Positive	27	36	15.488	0	1	0	1	1	1	0	2
CNTs336	BB0245	Positive	27	41	14.144	0	1	0	1	0	1	0	1
CNTs336	BB0245	Positive	27	43	14.592	0	1	0	1	0	1	0	1
CNTs336	BB0245	Positive	27	45	18.56	0	1	0	1	1	1	1	3
CNTs336	BB0245	Positive	27	46	26.176	0	1	0	1	1	1	1	3
CNTs336	BB0245	Positive	27	49	14.592	0	1	0	1	0	1	1	2
CNTs336	BB0245	Positive	27	50	19.136	0	1	0	1	1	1	1	3
CNTs336	BB0245	Positive	27	52	21.632	0	1	0	1	1	1	1	3
CNTs336	BB0245	Positive	27	54	19.264	0	1	0	1	0	1	1	2
CNTs336	BB0245	Positive	27	58	19.584	0	1	0	1	1	1	1	3
CNTs336	BB0245	Positive	27	59	22.592	0	1	0	1	1	1	1	3
CNTs336	BB0245	Positive	27	63	15.232	0	1	0	1	0	1	1	2
CNTs336	BB0245	Positive	27	322	24.128	0	1	0	1	1	1	1	3
CNTs336	BB0245	Positive	27	333	17.152	0	1	0	1	1	1	0	2
CNTs336	BB0245	Positive	27	340	15.296	0	1	0	1	1	1	0	2
CNTs336	BB0245	Positive	27	339	17.344	0	1	0	1	0	1	1	2
CNTs336	BB0245	Positive	28	1	15.552	0	1	0	1	0	1	0	1
CNTs336	BB0245	Positive	28	3	15.424	0	1	0	1	0	1	0	1
CNTs336	BB0245	Positive	28	5	21.12	0	1	0	1	1	1	1	3
CNTs336	BB0245	Positive	28	6	17.728	0	1	0	1	0	1	0	1
CNTs336	BB0245	Positive	28	7	22.72	0	1	0	1	1	1	1	3
CNTs336	BB0245	Positive	28	8	16.448	0	1	0	1	1	1	0	2
CNTs336	BB0245	Positive	28	9	19.712	0	1	0	1	1	1	1	3
CNTs336	BB0245	Positive	28	10	22.72	0	1	0	1	1	1	1	3
CNTs336	BB0245	Positive	28	11	20.096	0	1	0	1	1	1	1	3
CNTs336	BB0245	Positive	28	12	13.504	0	1	0	1	0	1	0	1
CNTs336	BB0245	Positive	28	15	22.208	0	1	0	1	1	1	1	3
CNTs336	BB0245	Positive	28	18	16.192	0	1	0	1	1	1	1	3
CNTs336	BB0245	Positive	28	20	19.52	0	1	0	1	1	1	1	3
CNTs336	BB0245	Positive	28	21	17.792	0	1	0	1	1	1	1	3
CNTs336	BB0245	Positive	28	22	20.288	0	1	0	1	1	1	1	3
CNTs336	BB0245	Positive	28	23	16.32	0	1	0	1	0	1	0	1
CNTs336	BB0245	Positive	28	26	14.208	0	1	0	1	0	1	0	1
CNTs336	BB0245	Positive	28	28	19.264	0	1	0	1	1	1	0	2
CNTs336	BB0245	Positive	28	30	21.824	0	1	0	1	1	1	1	3
CNTs336	BB0245	Positive	28	32	19.2	0	1	0	1	1	1	1	3
CNTs336	BB0245	Positive	28	33	14.848	0	1	0	1	0	1	0	1
CNTs336	BB0245	Positive	28	36	17.024	0	1	0	1	1	1	1	3
CNTs336	BB0245	Positive	28	41	16.256	0	1	0	1	0	1	0	1
CNTs336	BB0245	Positive	28	42	16.064	0	1	0	1	0	1	0	1
CNTs336	BB0245	Positive	28	43	22.144	0	1	0	1	1	1	0	2
CNTs336	BB0245	Positive	28	45	10.496	0	0	0	0	0	0	0	0
CNTs336	BB0245	Positive	28	350	17.408	0	0	0	0	0	1	1	2
CNTs336	BB0245	Positive	28	351	16.832	0	1	0	1	0	1	0	1
CNTs336	BB0245	Positive	29	4	15.168	0	1	0	1	0	1	1	2
CNTs336	BB0245	Positive	29	6	18.304	0	1	0	1	1	1	1	3
CNTs336	BB0245	Positive	29	8	23.552	0	1	0	1	1	1	1	3
CNTs336	BB0245	Positive	29	10	21.952	0	1	0	1	1	1	1	3
CNTs336	BB0245	Positive	29	12	14.144	0	0	0	0	0	1	0	1
CNTs336	BB0245	Positive	29	15	20.224	0	1	0	1	1	1	1	3
CNTs336	BB0245	Positive	29	20	17.344	0	1	0	1	0	1	0	1
CNTs336	BB0245	Positive	29	24	21.312	0	1	0	1	1	1	1	3
CNTs336	BB0245	Positive	29	25	14.016	0	1	0	1	0	1	0	1
CNTs336	BB0245	Positive	29	27	24.448	0	1	0	1	1	1	1	3
CNTs336	BB0245	Positive	29	28	23.552	0	1	0	1	1	1	1	3
CNTs336	BB0245	Positive	29	30	22.08	0	1	0	1	1	1	1	3
CNTs336	BB0245	Positive	29	32	20.032	0	1	0	1	1	1	1	3
CNTs336	BB0245	Positive	29	33	15.808	0	1	0	1	0	1	0	1
CNTs336	BB0245	Positive	29	35	24.832	0	1	0	1	1	1	1	3
CNTs336	BB0245	Positive	29	36	17.664	0	1	0	1	1	1	1	3
CNTs336	BB0245	Positive	29	38	21.952	0	1	0	1	1	1	1	3
CNTs336	BB0245	Positive	29	42	18.496	0	1	0	1	1	1	1	3
CNTs336	BB0245	Positive	29	44	18.88	0	1	0	1	1	1	1	3
CNTs336	BB0245	Positive	29	45	26.24	0	1	1	2	1	0	1	2
CNTs336	BB0245	Positive	29	357	16.512	0	1	0	1	0	1	1	2
CNTs336	BB0245	Positive	30	3	21.184	0	1	0	1	1	1	1	3
CNTs336	BB0245	Positive	30	5	27.648	1	1	1	3	1	0	1	2
CNTs336	BB0245	Positive	30	7	29.312	1	1	1	3	1	0	1	2
CNTs336	BB0245	Positive	30	9	15.872	0	1	0	1	1	0	1	2
CNTs336	BB0245	Positive	30	10	21.376	0	0	0	0	0	0	1	1
CNTs336	BB0245	Positive	30	13	21.824	0	1	0	1	1	1	1	3
CNTs336	BB0245	Positive	30	14	22.72	0	1	0	1	1	1	1	3
CNTs336	BB0245	Positive	30	15	21.696	0	1	0	1	1	1	1	3
CNTs336	BB0245	Positive	30	16	17.088	0	1	0	1	0	1	0	1
CNTs336	BB0245	Positive	30	17	26.112	0	1	0	1	1	1	1	3
CNTs336	BB0245	Positive	30	18	21.44	0	1	0	1	1	1	1	3
CNTs336	BB0245	Positive	30	20	29.312	0	0	0	0	1	0	1	2
CNTs336	BB0245	Positive	30	21	16.064	0	1	0	1	1	1	0	2
CNTs336	BB0245	Positive	30	24	16	0	1	0	1	0	1	1	2
CNTs336	BB0245	Positive	30	26	14.72	0	1	0	1	0	1	0	1
CNTs336	BB0245	Positive	30	27	17.92	0	1	0	1	1	1	1	3
CNTs336	BB0245	Positive	30	28	17.472	0	1	0	1	1	1	1	3
CNTs336	BB0245	Positive	30	369	16.768	0	1	0	1	1	1	1	3
CNTs336	BB0245	Positive	31	3	16	0	1	0	1	1	1	1	3
CNTs336	BB0245	Positive	31	4	15.104	0	1	0	1	0	1	1	2
CNTs336	BB0245	Positive	31	7	15.872	0	1	0	1	0	1	0	1
CNTs336	BB0245	Positive	31	10	14.848	0	1	0	1	0	1	0	1
CNTs336	BB0245	Positive	31	11	24.576	1	1	1	3	1	0	1	2
CNTs336	BB0245	Positive	31	13	19.392	0	1	0	1	1	1	1	3
CNTs336	BB0245	Positive	31	17	15.232	0	1	0	1	0	1	0	1
CNTs336	BB0245	Positive	31	22	15.232	0	1	0	1	0	1	0	1
CNTs336	BB0245	Positive	31	28	15.552	0	1	0	1	0	1	0	1
CNTs336	BB0245	Positive	31	31	17.024	0	1	0	1	0	1	1	2
CNTs336	BB0245	Positive	31	32	19.584	0	1	0	1	0	1	1	2
CNTs336	BB0245	Positive	31	35	22.592	0	1	0	1	1	1	1	3
CNTs336	BB0245	Positive	31	36	22.464	0	1	0	1	1	0	1	2
CNTs336	BB0245	Positive	31	38	19.2	0	1	0	1	1	1	1	3
CNTs336	BB0245	Positive	31	43	20.864	0	1	0	1	1	1	1	3
CNTs336	BB0245	Positive	31	44	19.2	0	1	0	1	1	1	1	3
CNTs336	BB0245	Positive	31	45	15.744	0	1	0	1	1	1	1	3
CNTs336	BB0245	Positive	32	3	16.896	0	1	0	1	1	1	1	3
CNTs336	BB0245	Positive	32	5	24.576	0	1	0	1	1	1	1	3
CNTs336	BB0245	Positive	32	9	22.976	0	1	0	1	1	1	1	3
CNTs336	BB0245	Positive	32	10	15.68	0	1	0	1	0	1	0	1
CNTs336	BB0245	Positive	32	12	16.128	0	1	0	1	1	1	1	3
CNTs336	BB0245	Positive	32	15	15.68	0	1	0	1	0	1	0	1
CNTs336	BB0245	Positive	32	17	21.056	0	1	0	1	1	1	1	3
CNTs336	BB0245	Positive	32	18	15.232	0	1	0	1	0	1	0	1
CNTs336	BB0245	Positive	32	20	28.672	0	0	1	1	1	0	1	2
CNTs336	BB0245	Positive	32	31	17.344	0	0	0	0	0	1	0	1
CNTs336	BB0245	Positive	32	40	22.528	0	1	0	1	1	1	1	3
CNTs336	BB0245	Positive	32	45	14.592	0	1	1	2	0	1	0	1
CNTs336	BB0245	Positive	32	52	16.32	0	1	0	1	1	1	1	3
CNTs336	BB0245	Positive	32	395	16.704	0	1	0	1	1	1	1	3
CNTs336	BB0245	Positive	33	1	18.176	0	1	0	1	1	1	1	3
CNTs336	BB0245	Positive	33	2	23.232	0	1	0	1	1	1	1	3
CNTs336	BB0245	Positive	33	9	24.32	0	1	0	1	1	1	1	3
CNTs336	BB0245	Positive	33	10	18.048	0	1	0	1	1	1	1	3
CNTs336	BB0245	Positive	33	11	18.624	0	1	0	1	1	1	0	2
CNTs336	BB0245	Positive	33	13	13.504	0	1	0	1	1	1	1	3
CNTs336	BB0245	Positive	33	14	20.8	0	1	0	1	1	1	1	3
CNTs336	BB0245	Positive	33	15	20.352	0	1	0	1	1	1	0	2
CNTs336	BB0245	Positive	33	16	16.704	0	1	0	1	1	1	1	3
CNTs336	BB0245	Positive	33	17	19.136	0	1	0	1	1	1	0	2
CNTs336	BB0245	Positive	33	18	19.392	0	1	0	1	1	1	1	3
CNTs336	BB0245	Positive	33	19	14.784	0	1	0	1	1	1	1	3
CNTs336	BB0245	Positive	33	20	15.232	0	1	0	1	0	1	1	2
CNTs336	BB0245	Positive	33	21	15.36	0	1	0	1	0	1	0	1
CNTs336	BB0245	Positive	33	23	22.592	1	0	0	1	1	1	1	3
CNTs336	BB0245	Positive	33	26	19.776	0	1	0	1	1	1	0	2
CNTs336	BB0245	Positive	33	37	24.576	0	1	0	1	1	0	1	2
CNTs336	BB0245	Positive	33	39	16.192	0	1	0	1	1	1	1	3
CNTs336	BB0245	Positive	33	42	15.744	0	1	0	1	0	1	1	2
CNTs336	BB0245	Positive	33	43	16.32	0	1	0	1	1	1	1	3
CNTs336	BB0245	Positive	33	45	14.08	0	1	0	1	0	1	1	2
CNTs336	BB0245	Positive	33	46	18.688	0	1	0	1	1	1	1	3
CNTs336	BB0245	Positive	33	48	16.32	0	1	0	1	0	1	1	2
CNTs336	BB0245	Positive	33	51	20.736	0	1	0	1	1	1	1	3
CNTs336	BB0245	Positive	33	52	19.584	0	1	0	1	1	1	1	3
CNTs336	BB0245	Positive	33	62	26.56	1	1	0	2	1	0	1	2
CNTs336	BB0245	Positive	33	64	21.952	0	1	0	1	1	1	1	3
CNTs336	BB0245	Positive	33	408	15.104	0	1	0	1	1	1	1	3
CNTs336	BB0245	Positive	33	413	15.744	0	1	0	1	0	1	0	1
CNTs336	BB0245	Positive	33	416	12.288	0	1	0	1	0	1	0	1
CNTs336	BB0245	Positive	33	418	19.968	0	1	0	1	1	1	1	3
CNTs336	BB0245	Positive	33	421	18.304	0	1	0	1	1	1	1	3
CNTs336	BB0245	Positive	34	1	18.304	0	1	0	1	1	1	1	3
CNTs336	BB0245	Positive	34	3	23.616	0	1	0	1	1	1	1	3
CNTs336	BB0245	Positive	34	6	18.688	0	1	0	1	1	1	1	3
CNTs336	BB0245	Positive	34	7	18.368	0	1	0	1	0	1	1	2
CNTs336	BB0245	Positive	34	8	16.576	0	1	0	1	0	1	0	1
CNTs336	BB0245	Positive	34	10	17.984	0	1	0	1	1	1	1	3
CNTs336	BB0245	Positive	34	17	19.136	0	1	0	1	1	1	1	3
CNTs336	BB0245	Positive	34	18	12.736	0	1	0	1	0	1	0	1
CNTs336	BB0245	Positive	34	23	15.936	0	1	0	1	0	1	0	1
CNTs336	BB0245	Positive	34	26	19.904	0	1	0	1	1	1	1	3
CNTs336	BB0245	Positive	34	29	20.352	0	1	0	1	1	1	1	3
CNTs336	BB0245	Positive	34	31	18.24	0	1	0	1	1	1	1	3
CNTs336	BB0245	Positive	34	37	17.472	0	1	0	1	1	1	1	3
CNTs336	BB0245	Positive	34	38	16.96	0	1	0	1	0	1	1	2
CNTs336	BB0245	Positive	35	2	20.992	0	1	0	1	1	1	1	3
CNTs336	BB0245	Positive	35	4	23.552	0	1	0	1	1	1	1	3
CNTs336	BB0245	Positive	35	8	17.6	0	1	0	1	1	1	0	2
CNTs336	BB0245	Positive	35	9	17.024	0	1	0	1	1	1	0	2
CNTs336	BB0245	Positive	35	10	27.264	0	1	1	2	1	0	1	2
CNTs336	BB0245	Positive	35	12	15.936	0	1	0	1	1	1	0	2
CNTs336	BB0245	Positive	35	14	16.832	0	1	0	1	0	1	0	1
CNTs336	BB0245	Positive	35	15	17.216	0	1	0	1	1	1	1	3
CNTs336	BB0245	Positive	35	20	18.112	0	1	0	1	0	1	0	1
CNTs336	BB0245	Positive	35	21	21.056	0	1	0	1	1	1	1	3
CNTs336	BB0245	Positive	35	22	17.28	0	1	0	1	1	1	1	3
CNTs336	BB0245	Positive	35	23	25.536	1	1	0	2	1	0	1	2
CNTs336	BB0245	Positive	35	26	22.08	0	1	0	1	1	1	1	3
CNTs336	BB0245	Positive	35	29	15.424	0	0	0	0	0	1	0	1
CNTs336	BB0245	Positive	35	30	19.328	0	1	0	1	1	1	1	3
CNTs336	BB0245	Positive	35	31	24.064	0	1	0	1	1	1	1	3
CNTs336	BB0245	Positive	35	34	12.352	0	1	0	1	0	1	0	1
CNTs336	BB0245	Positive	35	38	26.688	0	1	0	1	1	1	1	3
CNTs336	BB0245	Positive	35	39	14.976	0	1	0	1	0	1	0	1
CNTs336	BB0245	Positive	35	44	16.64	0	1	0	1	1	1	1	3
CNTs336	BB0245	Positive	35	45	19.264	0	1	0	1	0	1	0	1
CNTs336	BB0245	Positive	35	47	24.192	1	1	1	3	1	0	1	2
CNTs336	BB0245	Positive	35	444	15.04	0	1	0	1	0	1	0	1
CNTs336	BB0245	Positive	36	3	22.784	0	1	0	1	1	1	1	3
CNTs336	BB0245	Positive	36	10	24.704	0	1	0	1	1	0	1	2
CNTs336	BB0245	Positive	36	11	17.92	0	1	0	1	0	1	1	2
CNTs336	BB0245	Positive	36	12	16.576	0	1	0	1	0	1	1	2
CNTs336	BB0245	Positive	36	14	16.576	0	1	0	1	1	1	1	3
CNTs336	BB0245	Positive	36	15	20.992	0	1	0	1	1	1	1	3
CNTs336	BB0245	Positive	36	16	15.68	0	1	0	1	1	1	0	2
CNTs336	BB0245	Positive	36	17	18.432	0	1	0	1	1	1	0	2
CNTs336	BB0245	Positive	37	4	20.224	0	1	0	1	1	1	1	3
CNTs336	BB0245	Positive	37	5	21.056	0	1	0	1	1	1	1	3
CNTs336	BB0245	Positive	37	7	20.48	0	1	0	1	1	1	1	3
CNTs336	BB0245	Positive	37	9	26.304	0	1	1	2	1	0	1	2
CNTs336	BB0245	Positive	37	15	17.664	0	1	0	1	1	1	1	3
CNTs336	BB0245	Positive	37	17	17.92	0	1	0	1	1	1	0	2
CNTs336	BB0245	Positive	37	20	27.264	1	1	1	3	1	0	1	2
CNTs336	BB0245	Positive	37	23	14.272	0	1	0	1	0	1	0	1
CNTs336	BB0245	Positive	37	24	17.024	0	1	0	1	0	1	1	2
CNTs336	BB0245	Positive	37	25	19.328	0	1	0	1	1	1	1	3
CNTs336	BB0245	Positive	37	26	19.968	0	1	0	1	1	1	1	3
CNTs336	BB0245	Positive	37	27	22.016	0	1	0	1	1	1	1	3
CNTs336	BB0245	Positive	37	42	16.704	0	1	0	1	1	1	1	3
CNTs336	BB0245	Positive	37	43	21.376	0	1	0	1	1	1	1	3
CNTs336	BB0245	Positive	37	46	23.04	0	1	0	1	1	1	1	3
CNTs336	BB0245	Positive	37	47	16.064	0	1	0	1	0	1	1	2
CNTs336	BB0245	Positive	37	49	14.848	0	1	0	1	0	1	1	2
CNTs336	BB0245	Positive	37	54	17.728	0	1	0	1	1	1	1	3
CNTs336	BB0245	Positive	37	463	19.776	0	1	0	1	1	1	1	3
CNTs336	BB0245	Positive	37	470	23.168	0	1	0	1	1	1	1	3
CNTs336	BB0245	Positive	37	478	26.496	1	1	1	3	1	0	1	2
CNTs336	BB0245	Positive	38	1	20.352	0	1	0	1	1	1	1	3
CNTs336	BB0245	Positive	38	13	23.872	1	1	1	3	1	0	1	2
CNTs336	BB0245	Positive	38	14	16.896	0	1	0	1	0	1	0	1
CNTs336	BB0245	Positive	38	21	15.936	0	1	0	1	1	1	1	3
CNTs336	BB0245	Positive	38	22	14.656	0	1	0	1	0	1	0	1
CNTs336	BB0245	Positive	38	25	25.216	0	0	1	1	1	1	1	3
CNTs336	BB0245	Positive	38	27	18.816	0	1	0	1	0	1	0	1
CNTs336	BB0245	Positive	38	28	15.744	0	1	0	1	0	1	0	1
CNTs336	BB0245	Positive	38	32	16.32	0	1	0	1	1	1	1	3
CNTs336	BB0245	Positive	38	38	25.408	0	1	1	2	1	0	1	2
CNTs336	BB0245	Positive	38	39	24.896	0	1	1	2	1	0	1	2
CNTs336	BB0245	Positive	38	41	21.76	0	1	0	1	0	1	1	2
CNTs336	BB0245	Positive	39	3	17.664	0	1	0	1	1	1	1	3
CNTs336	BB0245	Positive	39	5	21.248	0	1	0	1	1	1	1	3
CNTs336	BB0245	Positive	39	6	22.464	0	1	0	1	1	1	1	3
CNTs336	BB0245	Positive	39	7	18.304	0	1	0	1	1	1	1	3
CNTs336	BB0245	Positive	39	9	17.536	0	1	0	1	0	1	0	1
CNTs336	BB0245	Positive	39	12	17.28	0	1	0	1	1	1	0	2
CNTs336	BB0245	Positive	39	13	15.808	0	1	0	1	1	1	0	2
CNTs336	BB0245	Positive	39	14	16.192	0	1	0	1	0	1	1	2
CNTs336	BB0245	Positive	39	15	21.696	0	1	0	1	1	1	1	3
CNTs336	BB0245	Positive	39	16	22.784	0	1	0	1	1	1	1	3
CNTs336	BB0245	Positive	39	18	16.128	0	1	0	1	0	1	0	1
CNTs336	BB0245	Positive	39	20	19.84	0	1	0	1	1	1	1	3
CNTs336	BB0245	Positive	39	22	21.76	0	1	0	1	1	1	1	3
CNTs336	BB0245	Positive	39	30	19.648	0	1	0	1	1	1	1	3
CNTs336	BB0245	Positive	39	35	17.152	0	1	0	1	1	1	1	3
CNTs336	BB0245	Positive	39	42	19.648	0	1	0	1	1	1	1	3
CNTs336	BB0245	Positive	39	47	18.432	0	1	0	1	1	1	1	3
CNTs336	BB0245	Positive	39	48	21.696	0	1	0	1	1	1	1	3
CNTs336	BB0245	Positive	39	49	14.528	0	1	0	1	0	1	1	2
CNTs336	BB0245	Positive	39	50	15.36	0	1	0	1	0	1	1	2
CNTs336	BB0245	Positive	39	499	20.352	0	1	0	1	1	1	1	3
CNTs336	BB0245	Positive	40	4	21.824	0	1	0	1	1	1	1	3
CNTs336	BB0245	Positive	40	7	25.536	1	1	1	3	1	1	1	3
CNTs336	BB0245	Positive	40	9	17.28	0	1	0	1	1	1	1	3
CNTs336	BB0245	Positive	40	12	17.536	0	1	0	1	0	1	1	2
CNTs336	BB0245	Positive	40	15	23.296	0	1	0	1	1	1	1	3
CNTs336	BB0245	Positive	40	16	22.976	0	1	0	1	1	1	1	3
CNTs336	BB0245	Positive	40	19	26.432	0	0	1	1	1	0	1	2
CNTs336	BB0245	Positive	40	24	24.192	0	1	1	2	1	0	1	2
CNTs336	BB0245	Positive	40	25	19.328	0	1	0	1	1	1	1	3
CNTs336	BB0245	Positive	40	26	20.16	0	1	0	1	1	1	1	3
CNTs336	BB0245	Positive	40	27	17.728	0	1	0	1	1	1	1	3
CNTs336	BB0245	Positive	40	29	18.304	0	1	0	1	1	1	1	3
CNTs336	BB0245	Positive	40	32	18.176	0	1	0	1	0	1	1	2
CNTs336	BB0245	Positive	40	35	23.872	0	1	0	1	1	1	1	3
CNTs336	BB0245	Positive	40	504	15.168	0	1	0	1	0	1	0	1
CNTs336	BB0245	Positive	41	2	16.192	0	0	1	1	1	1	1	3
CNTs336	BB0245	Positive	41	4	18.432	0	1	0	1	0	1	1	2
CNTs336	BB0245	Positive	42	6	28.096	1	1	1	3	1	0	1	2
CNTs336	BB0245	Positive	42	7	17.216	0	1	0	1	1	1	1	3
CNTs336	BB0245	Positive	42	16	16.256	0	1	0	1	0	1	1	2
CNTs336	BB0245	Positive	42	17	19.328	0	1	0	1	1	1	1	3
CNTs336	BB0245	Positive	42	26	25.984	0	1	0	1	1	1	1	3
CNTs336	BB0245	Positive	42	27	15.744	0	1	0	1	0	1	0	1
CNTs336	BB0245	Positive	42	31	18.24	0	1	0	1	1	1	0	2
CNTs336	BB0245	Positive	42	32	28.16	0	1	1	2	1	0	1	2
CNTs336	BB0245	Positive	42	34	20.288	0	1	0	1	1	1	1	3
CNTs336	BB0245	Positive	42	40	19.264	0	1	0	1	1	1	1	3
CNTs336	BB0245	Positive	42	41	27.264	1	0	1	2	1	0	1	2
CNTs336	BB0245	Positive	42	43	19.136	0	1	0	1	1	1	1	3
CNTs336	BB0245	Positive	42	44	17.856	0	1	0	1	1	1	1	3
CNTs336	BB0245	Positive	42	47	19.2	0	1	0	1	1	1	1	3
CNTs336	BB0245	Positive	42	53	21.696	1	1	0	2	1	0	1	2
CNTs336	BB0245	Positive	42	518	19.328	0	1	0	1	1	1	1	3
CNTs336	BB0245	Positive	43	2	15.872	0	1	0	1	0	1	0	1
CNTs336	BB0245	Positive	43	5	15.872	0	1	0	1	0	1	1	2
CNTs336	BB0245	Positive	43	7	16.256	0	1	0	1	0	1	0	1
CNTs336	BB0245	Positive	43	12	21.12	0	1	0	1	1	1	1	3
CNTs336	BB0245	Positive	43	14	17.728	0	1	0	1	1	1	1	3
CNTs336	BB0245	Positive	43	22	22.72	0	1	0	1	1	1	1	3
CNTs336	BB0245	Positive	43	23	17.984	0	1	0	1	0	1	1	2
CNTs336	BB0245	Positive	43	26	20.16	0	0	0	0	0	1	1	2
CNTs336	BB0245	Positive	43	27	24.512	0	1	0	1	1	1	1	3
CNTs336	BB0245	Positive	43	30	19.52	0	1	0	1	0	1	1	2
CNTs336	BB0245	Positive	43	32	19.456	0	1	0	1	1	1	1	3
CNTs336	BB0245	Positive	43	34	17.28	0	1	0	1	1	1	1	3
CNTs336	BB0245	Positive	43	39	19.264	0	1	0	1	1	1	1	3
CNTs336	BB0245	Positive	43	42	20.928	0	1	0	1	0	0	0	0
CNTs336	BB0245	Positive	43	47	20.864	0	1	0	1	1	1	1	3
CNTs336	BB0245	Positive	43	51	20.288	0	1	0	1	1	1	1	3
CNTs336	BB0245	Positive	43	55	21.184	0	1	0	1	1	1	1	3
CNTs336	BB0245	Positive	43	70	15.744	0	1	0	1	0	1	1	2
CNTs336	BB0245	Positive	43	77	14.848	0	1	0	1	1	1	0	2
CNTs336	BB0245	Positive	43	82	17.856	0	1	0	1	1	1	1	3
CNTs336	BB0245	Positive	44	4	21.568	0	1	0	1	1	1	1	3
CNTs336	BB0245	Positive	44	7	21.376	0	1	0	1	1	1	1	3
CNTs336	BB0245	Positive	44	11	20.8	0	1	0	1	1	1	1	3
CNTs336	BB0245	Positive	44	14	18.56	0	1	0	1	1	1	0	2
CNTs336	BB0245	Positive	44	15	14.336	0	1	0	1	0	1	0	1
CNTs336	BB0245	Positive	44	23	20.224	0	1	0	1	1	1	1	3
CNTs336	BB0245	Positive	44	26	21.888	0	1	0	1	1	1	1	3
CNTs336	BB0245	Positive	44	32	19.52	0	1	0	1	0	1	1	2
CNTs336	BB0245	Positive	44	51	18.496	0	1	0	1	1	1	1	3
CNTs336	BB0245	Positive	44	52	21.696	0	1	0	1	1	1	1	3
CNTs336	BB0245	Positive	44	57	17.664	0	1	0	1	0	1	1	2
CNTs336	BB0245	Positive	45	1	19.584	0	1	0	1	1	1	1	3
CNTs336	BB0245	Positive	45	5	19.456	0	1	0	1	1	1	1	3
CNTs336	BB0245	Positive	45	6	23.424	0	1	1	2	1	0	1	2
CNTs336	BB0245	Positive	45	8	18.816	0	0	1	1	1	0	1	2
CNTs336	BB0245	Positive	45	12	23.36	0	1	0	1	1	1	1	3
CNTs336	BB0245	Positive	45	19	27.328	0	1	0	1	1	1	1	3
CNTs336	BB0245	Positive	45	20	19.712	0	1	0	1	1	1	1	3
CNTs336	BB0245	Positive	45	32	24.832	1	1	1	3	1	1	1	3
CNTs336	BB0245	Positive	45	33	17.472	0	1	0	1	0	1	1	2
CNTs336	BB0245	Positive	45	34	17.408	0	1	0	1	0	1	0	1
CNTs336	BB0245	Positive	45	36	15.424	0	1	0	1	0	1	0	1
CNTs336	BB0245	Positive	45	37	17.92	0	1	0	1	1	1	0	2
CNTs336	BB0245	Positive	45	40	17.152	0	1	0	1	0	1	0	1
CNTs336	BB0245	Positive	45	42	18.496	0	1	0	1	1	1	1	3
CNTs336	BB0245	Positive	45	43	19.776	0	1	0	1	1	1	1	3
CNTs336	BB0245	Positive	45	47	17.6	1	1	0	2	1	1	1	3
CNTs336	BB0245	Positive	45	49	17.6	1	1	0	2	1	1	1	3
CNTs336	BB0245	Positive	45	50	19.328	0	1	0	1	1	1	1	3
CNTs336	BB0245	Positive	45	54	19.072	0	1	0	1	1	1	1	3
CNTs336	BB0245	Positive	45	55	16.32	0	1	0	1	0	1	1	2
CNTs336	BB0245	Positive	45	586	24.704	0	1	0	1	1	1	1	3
CNTs336	BB0245	Positive	46	4	19.136	0	1	0	1	0	1	1	2
CNTs336	BB0245	Positive	48	4	19.008	0	1	0	1	1	1	1	3
CNTs336	BB0245	Positive	48	12	20.544	0	1	0	1	1	1	1	3
CNTs336	BB0245	Positive	48	16	23.296	0	1	0	1	1	1	1	3
CNTs336	BB0245	Positive	48	17	18.56	0	1	0	1	1	1	0	2
CNTs336	BB0245	Positive	48	20	18.56	0	1	0	1	0	1	1	2
CNTs336	BB0245	Positive	48	38	20.736	0	1	0	1	1	1	1	3
CNTs336	BB0245	Positive	48	40	18.752	0	1	0	1	1	1	0	2
CNTs336	BB0245	Positive	48	42	24.768	1	0	1	2	1	0	1	2
CNTs336	BB0245	Positive	48	51	20.48	0	1	0	1	1	1	1	3
CNTs336	BB0245	Positive	48	69	17.472	0	1	0	1	1	1	1	3
CNTs336	BB0245	Positive	48	630	16.32	0	1	0	1	0	1	1	2
CNTs336	BB0245	Positive	49	2	17.472	0	1	0	1	0	1	1	2
CNTs336	BB0245	Positive	49	3	18.112	0	1	0	1	1	1	1	3
CNTs336	BB0245	Positive	49	10	21.248	0	1	0	1	1	1	1	3
CNTs336	BB0245	Positive	49	17	18.432	0	1	0	1	0	1	0	1
CNTs336	BB0245	Positive	49	18	18.432	0	1	0	1	1	1	1	3
CNTs336	BB0245	Positive	49	19	20.992	0	1	0	1	1	1	1	3
CNTs336	BB0245	Positive	49	29	15.68	0	1	0	1	0	1	0	1
CNTs336	BB0245	Positive	49	34	16.896	0	1	0	1	1	1	0	2
CNTs336	BB0245	Positive	49	36	21.568	0	1	0	1	1	1	1	3
CNTs336	BB0245	Positive	49	40	18.368	0	1	0	1	1	1	1	3
CNTs336	BB0245	Positive	49	41	21.824	0	1	0	1	1	1	1	3
CNTs336	BB0245	Positive	49	42	22.784	0	1	0	1	1	1	1	3
CNTs336	BB0245	Positive	49	44	16	0	1	0	1	0	1	0	1
CNTs336	BB0245	Positive	49	48	15.488	0	1	0	1	0	1	0	1
CNTs336	BB0245	Positive	49	49	15.616	0	1	0	1	0	1	0	1
CNTs336	BB0245	Positive	49	58	15.744	0	1	0	1	0	1	0	1
CNTs336	BB0245	Positive	49	64	23.296	0	1	0	1	1	1	1	3
CNTs336	BB0245	Positive	49	639	18.816	0	1	0	1	1	1	1	3
CNTs336	BB0245	Positive	50	1	17.28	0	1	0	1	1	1	1	3
CNTs336	BB0245	Positive	50	3	17.344	0	1	0	1	0	1	0	1
CNTs336	BB0245	Positive	50	4	20.032	0	1	0	1	1	1	1	3
CNTs336	BB0245	Positive	50	5	21.184	0	1	0	1	1	1	1	3
CNTs336	BB0245	Positive	50	11	22.848	0	1	0	1	1	0	1	2
CNTs336	BB0245	Positive	50	14	15.936	0	1	0	1	0	1	0	1
CNTs336	BB0245	Positive	50	19	15.04	0	1	0	1	0	1	0	1
CNTs336	BB0245	Positive	50	21	19.2	0	1	0	1	1	1	1	3
CNTs336	BB0245	Positive	50	24	14.464	0	0	0	0	0	1	0	1
CNTs336	BB0245	Positive	50	25	14.72	1	1	0	2	0	1	0	1
CNTs336	BB0245	Positive	50	26	16.32	0	1	0	1	1	1	0	2
CNTs336	BB0245	Positive	50	30	17.152	0	1	0	1	0	1	1	2
CNTs336	BB0245	Positive	50	34	19.648	0	1	0	1	1	1	0	2
CNTs336	BB0245	Positive	50	39	21.504	0	1	0	1	1	1	1	3
CNTs336	BB0245	Positive	50	40	19.2	0	1	0	1	1	1	1	3
CNTs336	BB0245	Positive	50	43	21.312	0	1	0	1	1	1	1	3
CNTs336	BB0245	Positive	50	44	20.544	0	1	0	1	1	1	1	3
CNTs336	BB0245	Positive	50	48	19.52	0	1	0	1	1	1	1	3
CNTs336	BB0245	Positive	50	51	16.192	0	1	0	1	1	1	0	2
CNTs336	BB0245	Positive	50	55	12.928	0	0	0	0	0	1	0	1
CNTs336	BB0245	Positive	50	657	25.728	0	1	1	2	1	0	1	2
CNTs336	BB0245	Positive	51	2	25.216	0	1	0	1	1	0	1	2
CNTs336	BB0245	Positive	51	6	18.56	0	1	0	1	0	1	1	2
CNTs336	BB0245	Positive	51	7	26.88	0	1	1	2	1	0	1	2
CNTs336	BB0245	Positive	51	16	17.28	0	1	0	1	0	1	0	1
CNTs336	BB0245	Positive	51	24	20.928	0	1	0	1	1	1	1	3
CNTs336	BB0245	Positive	51	28	20.736	0	1	0	1	1	1	1	3
CNTs336	BB0245	Positive	51	31	17.92	0	1	0	1	1	1	1	3
CNTs336	BB0245	Positive	51	32	16.256	0	1	0	1	0	1	1	2
CNTs336	BB0245	Positive	51	37	24.32	0	1	0	1	1	1	1	3
CNTs336	BB0245	Positive	51	39	18.752	0	1	0	1	1	1	1	3
CNTs336	BB0245	Positive	51	51	20.608	0	0	0	0	0	1	0	1
CNTs336	BB0245	Positive	51	53	15.616	0	1	0	1	0	1	0	1
CNTs336	BB0245	Positive	51	54	21.312	0	1	0	1	1	1	1	3
CNTs336	BB0245	Positive	51	667	24.64	1	1	1	3	1	0	1	2
CNTs336	BB0245	Positive	51	670	16	0	1	0	1	1	1	1	3
CNTs336	BB0245	Positive	52	2	21.76	0	1	0	1	1	1	1	3
CNTs336	BB0245	Positive	52	5	18.624	0	0	0	0	0	1	1	2
CNTs336	BB0245	Positive	52	6	19.968	0	1	0	1	1	1	1	3
CNTs336	BB0245	Positive	52	10	18.112	0	1	0	1	1	1	1	3
CNTs336	BB0245	Positive	52	12	20.352	0	1	0	1	0	1	1	2
CNTs336	BB0245	Positive	52	13	22.336	0	1	0	1	1	1	1	3
CNTs336	BB0245	Positive	52	15	24.192	0	1	1	2	1	0	1	2
CNTs336	BB0245	Positive	52	16	24.192	0	1	0	1	1	1	1	3
CNTs336	BB0245	Positive	52	17	16.768	0	1	0	1	0	1	1	2
CNTs336	BB0245	Positive	52	18	17.344	0	1	0	1	1	1	0	2
CNTs336	BB0245	Positive	52	19	19.136	0	1	0	1	1	1	1	3
CNTs336	BB0245	Positive	52	20	17.408	0	1	0	1	1	1	1	3
CNTs336	BB0245	Positive	52	22	15.68	0	1	0	1	1	1	0	2
CNTs336	BB0245	Positive	52	24	22.528	0	1	0	1	1	1	1	3
CNTs336	BB0245	Positive	52	25	20.608	0	0	0	0	0	1	1	2
CNTs336	BB0245	Positive	52	29	18.88	0	1	0	1	1	1	1	3
CNTs336	BB0245	Positive	52	33	26.112	0	1	1	2	1	1	1	3
CNTs336	BB0245	Positive	52	35	15.744	0	1	0	1	0	1	1	2
CNTs336	BB0245	Positive	52	39	20.48	0	1	0	1	1	1	1	3
CNTs336	BB0245	Positive	52	673	13.056	0	1	0	1	0	1	0	1
CNTs336	BB0245	Positive	53	5	17.728	0	1	0	1	0	1	0	1
CNTs336	BB0245	Positive	53	6	24.512	0	1	0	1	1	1	1	3
CNTs336	BB0245	Positive	53	7	17.088	0	1	0	1	0	1	0	1
CNTs336	BB0245	Positive	53	8	17.344	0	1	0	1	0	1	1	2
CNTs336	BB0245	Positive	53	9	17.856	0	1	0	1	1	1	0	2
CNTs336	BB0245	Positive	53	12	17.408	0	1	0	1	1	1	1	3
CNTs336	BB0245	Positive	53	13	23.808	0	1	0	1	1	1	1	3
CNTs336	BB0245	Positive	53	16	18.752	0	0	0	0	0	1	0	1
CNTs336	BB0245	Positive	53	17	20.48	0	1	0	1	1	1	1	3
CNTs336	BB0245	Positive	53	20	17.6	0	1	0	1	0	1	1	2
CNTs336	BB0245	Positive	53	22	18.432	0	1	0	1	0	1	1	2
CNTs336	BB0245	Positive	53	24	19.52	0	1	0	1	1	1	1	3
CNTs336	BB0245	Positive	53	25	18.304	0	1	0	1	1	1	1	3
CNTs336	BB0245	Positive	53	27	16.192	0	0	0	0	1	1	0	2
CNTs336	BB0245	Positive	53	28	20.224	0	1	0	1	1	1	1	3
CNTs336	BB0245	Positive	53	31	16.256	0	1	0	1	1	1	0	2
CNTs336	BB0245	Positive	53	32	20.48	0	1	0	1	1	1	0	2
CNTs336	BB0245	Positive	54	2	18.56	0	1	0	1	1	1	1	3
CNTs336	BB0245	Positive	54	8	16.064	0	1	0	1	0	1	0	1
CNTs336	BB0245	Positive	54	9	17.536	0	1	0	1	1	1	0	2
CNTs336	BB0245	Positive	54	10	23.936	0	1	0	1	1	1	1	3
CNTs336	BB0245	Positive	54	14	18.816	0	1	0	1	1	1	1	3
CNTs336	BB0245	Positive	54	15	21.888	0	1	0	1	1	1	1	3
CNTs336	BB0245	Positive	54	16	22.144	0	1	0	1	1	1	1	3
CNTs336	BB0245	Positive	54	17	24.256	0	1	0	1	1	1	1	3
CNTs336	BB0245	Positive	54	18	21.248	0	1	0	1	1	1	1	3
CNTs336	BB0245	Positive	54	25	18.304	0	1	0	1	1	1	1	3
CNTs336	BB0245	Positive	54	27	19.712	0	1	0	1	1	1	1	3
CNTs336	BB0245	Positive	54	29	17.664	0	1	0	1	1	1	1	3
CNTs336	BB0245	Positive	54	34	16.576	0	1	0	1	1	1	0	2
CNTs336	BB0245	Positive	54	682	22.912	0	1	0	1	1	1	1	3
CNTs336	BB0245	Positive	55	1	21.888	0	1	0	1	1	1	1	3
CNTs336	BB0245	Positive	55	3	17.92	0	1	0	1	0	1	0	1
CNTs336	BB0245	Positive	55	4	17.6	0	1	0	1	0	1	0	1
CNTs336	BB0245	Positive	55	5	21.504	0	1	0	1	1	1	1	3
CNTs336	BB0245	Positive	55	6	15.168	0	1	0	1	0	1	0	1
CNTs336	BB0245	Positive	55	7	15.936	0	1	0	1	0	1	0	1
CNTs336	BB0245	Positive	55	8	23.168	0	1	0	1	1	1	1	3
CNTs336	BB0245	Positive	55	9	17.088	0	1	0	1	0	1	1	2
CNTs336	BB0245	Positive	55	12	19.776	0	1	0	1	1	1	1	3
CNTs336	BB0245	Positive	55	13	21.568	0	1	0	1	1	1	0	2
CNTs336	BB0245	Positive	55	14	19.264	0	1	0	1	1	1	1	3
CNTs336	BB0245	Positive	55	18	21.312	0	1	0	1	1	1	1	3
CNTs336	BB0245	Positive	55	19	23.36	0	1	0	1	1	1	1	3
CNTs336	BB0245	Positive	55	20	16.704	0	1	0	1	0	1	0	1
CNTs336	BB0245	Positive	55	22	14.464	0	1	0	1	1	1	0	2
CNTs336	BB0245	Positive	55	24	16.512	0	1	0	1	0	1	0	1
CNTs336	BB0245	Positive	55	27	24.32	0	1	0	1	1	1	1	3
CNTs336	BB0245	Positive	55	28	14.912	0	1	0	1	0	1	0	1
CNTs336	BB0245	Positive	55	32	16	0	1	0	1	0	1	1	2
CNTs336	BB0245	Positive	55	33	18.688	0	1	0	1	1	1	1	3
CNTs336	BB0245	Positive	55	34	25.024	0	1	0	1	1	1	1	3
CNTs336	BB0245	Positive	55	37	19.968	0	1	0	1	1	1	1	3
CNTs336	BB0245	Positive	55	38	22.08	0	1	0	1	1	1	1	3
CNTs336	BB0245	Positive	55	41	20.096	0	1	0	1	1	1	1	3
CNTs336	BB0245	Positive	55	42	17.088	0	1	0	1	0	1	0	1
CNTs336	BB0245	Positive	55	692	22.272	1	1	1	3	1	1	1	3
CNTs336	BB0245	Positive	56	4	17.216	0	1	0	1	0	1	1	2
CNTs336	BB0245	Positive	56	10	17.152	0	1	0	1	1	1	1	3
CNTs336	BB0245	Positive	56	11	20.672	0	0	0	0	0	1	1	2
CNTs336	BB0245	Positive	56	14	25.984	0	1	0	1	1	0	1	2
CNTs336	BB0245	Positive	56	16	21.376	1	0	0	1	0	0	1	1
CNTs336	BB0245	Positive	56	20	16.32	0	1	0	1	0	1	1	2
CNTs336	BB0245	Positive	56	24	18.048	0	0	0	0	0	1	1	2
CNTs336	BB0245	Positive	56	25	15.68	0	1	0	1	0	1	0	1
CNTs336	BB0245	Positive	56	26	20.608	0	1	0	1	0	1	0	1
CNTs336	BB0245	Positive	56	28	17.408	0	1	0	1	1	1	1	3
CNTs336	BB0245	Positive	56	30	17.856	0	1	0	1	1	1	1	3
CNTs336	BB0245	Positive	56	31	16.128	0	1	0	1	1	1	1	3
CNTs336	BB0245	Positive	56	701	17.664	1	0	0	1	1	0	1	2
CNTs336	BB0245	Positive	57	1	19.2	0	1	0	1	1	1	0	2
CNTs336	BB0245	Positive	57	3	16.576	0	1	0	1	0	1	0	1
CNTs336	BB0245	Positive	57	6	14.912	0	1	0	1	0	1	0	1
CNTs336	BB0245	Positive	57	10	14.208	0	1	0	1	0	1	0	1
CNTs336	BB0245	Positive	57	14	15.872	0	1	0	1	0	1	0	1
CNTs336	BB0245	Positive	57	18	24.512	0	1	0	1	1	1	1	3
CNTs336	BB0245	Positive	57	19	16.128	0	1	0	1	1	1	1	3
CNTs336	BB0245	Positive	57	22	23.424	0	1	0	1	1	1	1	3
CNTs336	BB0245	Positive	57	23	18.24	0	1	0	1	1	1	1	3
CNTs336	BB0245	Positive	57	25	15.744	0	1	0	1	0	1	1	2
CNTs336	BB0245	Positive	57	708	20.288	0	1	0	1	1	1	1	3
CNTs336	BB0245	Positive	58	4	16	0	1	0	1	0	1	0	1
CNTs336	BB0245	Positive	58	9	23.552	0	1	0	1	1	1	1	3
CNTs336	BB0245	Positive	58	12	18.368	0	1	0	1	1	1	0	2
CNTs336	BB0245	Positive	58	13	20.224	0	1	0	1	1	1	1	3
CNTs336	BB0245	Positive	58	14	18.816	0	1	0	1	1	1	1	3
CNTs336	BB0245	Positive	58	15	15.296	0	1	0	1	1	1	0	2
CNTs336	BB0245	Positive	58	17	26.048	0	1	1	2	1	0	1	2
CNTs336	BB0245	Positive	58	21	15.488	0	1	0	1	1	1	1	3
CNTs336	BB0245	Positive	58	22	18.432	0	1	0	1	1	1	1	3
CNTs336	BB0245	Positive	58	23	23.104	0	1	1	2	1	1	1	3
CNTs336	BB0245	Positive	58	27	17.088	0	1	0	1	0	1	0	1
CNTs336	BB0245	Positive	58	28	19.84	0	0	0	0	1	1	0	2
CNTs336	BB0245	Positive	58	29	19.392	0	1	0	1	1	1	1	3
CNTs336	BB0245	Positive	58	30	12.992	0	1	0	1	1	1	0	2
CNTs336	BB0245	Positive	58	714	24.256	0	1	0	1	1	1	1	3
CNTs336	BB0245	Positive	59	3	18.112	0	1	0	1	0	1	0	1
CNTs336	BB0245	Positive	59	5	19.968	0	1	0	1	1	1	1	3
CNTs336	BB0245	Positive	59	9	17.152	0	1	0	1	0	1	0	1
CNTs336	BB0245	Positive	59	10	22.336	0	1	0	1	0	1	1	2
CNTs336	BB0245	Positive	59	11	16.32	0	1	0	1	0	1	0	1
CNTs336	BB0245	Positive	59	12	25.024	0	1	0	1	1	1	1	3
CNTs336	BB0245	Positive	59	13	16.576	0	1	0	1	0	1	1	2
CNTs336	BB0245	Positive	59	14	19.776	0	1	0	1	1	1	1	3
CNTs336	BB0245	Positive	59	15	20.8	0	1	0	1	1	1	1	3
CNTs336	BB0245	Positive	59	17	16.512	0	1	0	1	1	1	0	2
CNTs336	BB0245	Positive	59	18	17.792	0	1	0	1	1	1	0	2
CNTs336	BB0245	Positive	59	20	19.52	0	1	0	1	1	1	1	3
CNTs336	BB0245	Positive	59	22	23.296	1	1	1	3	1	1	0	2
CNTs336	BB0245	Positive	59	23	19.84	0	1	0	1	1	1	1	3
CNTs336	BB0245	Positive	59	25	18.112	0	1	0	1	1	1	0	2
CNTs336	BB0245	Positive	59	26	20.992	0	1	0	1	1	1	1	3
CNTs336	BB0245	Positive	59	27	16.128	0	1	0	1	0	1	0	1
CNTs336	BB0245	Positive	59	720	14.976	0	1	0	1	0	1	0	1
CNTs336	BB0245	Positive	59	723	19.776	0	1	0	1	1	1	1	3
CNTs336	BB0245	Positive	59	726	21.696	0	1	0	1	0	1	1	2
CNTs336	BB0245	Positive	59	728	16.96	0	1	0	1	1	1	1	3
CNTs336	BB0245	Positive	60	3	16.512	0	1	0	1	0	1	1	2
CNTs336	BB0245	Positive	60	4	17.536	0	1	0	1	0	1	1	2
CNTs336	BB0245	Positive	60	8	17.344	0	1	0	1	1	1	0	2
CNTs336	BB0245	Positive	60	9	19.584	0	1	0	1	1	1	0	2
CNTs336	BB0245	Positive	60	11	20.224	0	1	0	1	1	1	1	3
CNTs336	BB0245	Positive	60	12	16.576	0	1	0	1	0	1	0	1
CNTs336	BB0245	Positive	60	14	24.704	0	1	0	1	1	1	1	3
CNTs336	BB0245	Positive	60	15	17.664	0	1	0	1	0	1	1	2
CNTs336	BB0245	Positive	60	17	26.624	0	1	0	1	1	0	1	2
CNTs336	BB0245	Positive	60	18	24.384	1	1	0	2	1	1	1	3
CNTs336	BB0245	Positive	60	730	15.488	0	1	0	1	1	1	1	3
CNTs336	BB0245	Positive	61	1	17.408	0	1	0	1	1	1	1	3
CNTs336	BB0245	Positive	61	3	24.768	0	1	0	1	1	1	1	3
CNTs336	BB0245	Positive	61	5	17.344	0	1	0	1	1	1	1	3
CNTs336	BB0245	Positive	61	7	16.512	0	1	0	1	0	1	0	1
CNTs336	BB0245	Positive	61	9	24.32	1	0	0	1	1	0	1	2
CNTs336	BB0245	Positive	61	10	13.184	0	1	0	1	1	1	0	2
CNTs336	BB0245	Positive	61	20	21.632	0	1	0	1	1	1	1	3
CNTs336	BB0245	Positive	61	21	24.896	0	1	0	1	1	1	1	3
CNTs336	BB0245	Positive	61	24	13.44	0	1	0	1	1	1	0	2
CNTs336	BB0245	Positive	61	25	16.512	0	1	0	1	0	1	1	2
CNTs336	BB0245	Positive	61	28	22.336	0	1	0	1	0	1	1	2
CNTs336	BB0245	Positive	61	31	24.32	0	1	0	1	1	1	1	3
CNTs336	BB0245	Positive	61	35	27.2	1	0	1	2	1	0	1	2
CNTs336	BB0245	Positive	61	38	25.792	0	1	0	1	1	1	1	3
CNTs336	BB0245	Positive	61	39	26.624	1	0	1	2	1	0	1	2
CNTs336	BB0245	Positive	61	41	16.704	0	1	0	1	0	1	1	2
CNTs336	BB0245	Positive	61	42	20.16	0	1	0	1	1	1	1	3
CNTs336	BB0245	Positive	61	44	22.784	0	1	0	1	1	1	1	3
CNTs336	BB0245	Positive	61	45	20.416	0	1	0	1	1	1	1	3
CNTs336	BB0245	Positive	61	46	16.192	0	1	0	1	1	1	0	2
CNTs336	BB0245	Positive	61	733	15.232	0	1	0	1	0	1	1	2
CNTs336	BB0245	Positive	62	1	14.272	0	1	0	1	1	1	0	2
CNTs336	BB0245	Positive	62	3	17.408	0	1	0	1	1	1	1	3
CNTs336	BB0245	Positive	62	4	20.608	0	1	0	1	1	1	1	3
CNTs336	BB0245	Positive	62	5	17.728	0	1	0	1	1	1	0	2
CNTs336	BB0245	Positive	62	7	21.12	0	1	0	1	1	1	1	3
CNTs336	BB0245	Positive	62	9	16	0	1	0	1	0	1	0	1
CNTs336	BB0245	Positive	62	10	19.52	0	1	0	1	1	1	1	3
CNTs336	BB0245	Positive	62	11	23.424	0	1	0	1	1	1	1	3
CNTs336	BB0245	Positive	62	15	19.904	0	1	0	1	1	1	1	3
CNTs336	BB0245	Positive	62	16	21.696	0	1	0	1	1	1	1	3
CNTs336	BB0245	Positive	62	17	20.16	0	1	0	1	1	1	1	3
CNTs336	BB0245	Positive	62	19	23.104	0	1	0	1	1	1	1	3
CNTs336	BB0245	Positive	62	21	20.672	0	1	0	1	1	1	1	3
CNTs336	BB0245	Positive	62	22	21.504	0	1	0	1	1	1	1	3
CNTs336	BB0245	Positive	62	24	18.304	0	1	0	1	1	1	1	3
CNTs336	BB0245	Positive	62	25	22.656	0	1	0	1	1	1	1	3
CNTs336	BB0245	Positive	62	26	16	0	1	0	1	1	1	0	2
CNTs336	BB0245	Positive	62	28	24.512	0	1	0	1	1	1	1	3
CNTs336	BB0245	Positive	62	736	24.576	1	1	1	3	1	0	1	2
CNTs336	BB0245	Positive	62	742	19.328	0	1	0	1	1	0	0	1
CNTs336	BB0245	Positive	62	743	24.512	0	1	0	1	1	1	1	3
CNTs336	BB0245	Positive	63	2	24.448	1	0	1	2	1	0	1	2
CNTs336	BB0245	Positive	63	5	17.856	0	1	0	1	1	1	0	2
CNTs336	BB0245	Positive	63	6	25.024	1	1	0	2	1	0	1	2
CNTs336	BB0245	Positive	63	8	19.072	0	1	0	1	1	1	1	3
CNTs336	BB0245	Positive	63	14	23.488	0	1	1	2	1	0	1	2
CNTs336	BB0245	Positive	63	23	19.968	0	1	0	1	1	1	1	3
CNTs336	BB0245	Positive	63	27	16.96	0	1	0	1	0	1	0	1
CNTs336	BB0245	Positive	63	30	18.112	0	1	0	1	1	1	1	3
CNTs336	BB0245	Positive	63	753	14.4	0	1	0	1	0	1	1	2
CNTs336	BB0245	Positive	64	1	20.928	0	1	0	1	1	1	1	3
CNTs336	BB0245	Positive	64	6	18.24	0	1	0	1	1	1	0	2
CNTs336	BB0245	Positive	64	9	16.832	0	1	0	1	1	1	1	3
CNTs336	BB0245	Positive	64	20	16.064	0	1	0	1	0	1	1	2
CNTs336	BB0245	Positive	64	22	20.48	0	1	0	1	1	1	1	3
CNTs336	BB0245	Positive	64	23	14.592	0	1	0	1	1	1	0	2
CNTs336	BB0245	Positive	64	25	20.288	0	1	0	1	1	1	1	3
CNTs336	BB0245	Positive	64	26	19.008	0	1	0	1	1	1	1	3
CNTs336	BB0245	Positive	64	27	19.584	0	1	0	1	1	1	1	3
CNTs336	BB0245	Positive	65	1	16.384	0	1	0	1	0	1	0	1
CNTs336	BB0245	Positive	65	2	22.464	0	1	0	1	1	1	1	3
CNTs336	BB0245	Positive	65	3	17.664	0	1	0	1	0	1	0	1
CNTs336	BB0245	Positive	65	4	15.616	0	1	0	1	0	1	0	1
CNTs336	BB0245	Positive	65	6	27.072	1	0	1	2	1	0	1	2
CNTs336	BB0245	Positive	65	9	18.24	0	1	0	1	0	1	0	1
CNTs336	BB0245	Positive	65	10	15.616	0	1	0	1	1	1	0	2
CNTs336	BB0245	Positive	65	11	19.392	0	1	0	1	1	1	1	3
CNTs336	BB0245	Positive	65	13	22.144	0	1	0	1	1	1	1	3
CNTs336	BB0245	Positive	65	14	16.512	0	1	0	1	0	1	0	1
CNTs336	BB0245	Positive	65	18	17.536	0	1	0	1	1	1	1	3
CNTs336	BB0245	Positive	66	1	18.24	0	1	0	1	1	1	1	3
CNTs336	BB0245	Positive	66	3	15.872	0	1	0	1	0	1	0	1
CNTs336	BB0245	Positive	66	5	20.672	0	1	0	1	1	1	1	3
CNTs336	BB0245	Positive	66	6	16.64	0	1	0	1	0	1	1	2
CNTs336	BB0245	Positive	66	7	22.592	0	1	0	1	1	1	1	3
CNTs336	BB0245	Positive	66	8	18.176	0	1	0	1	1	1	1	3
CNTs336	BB0245	Positive	66	9	23.808	1	1	0	2	1	0	1	2
CNTs336	BB0245	Positive	66	12	25.536	0	0	1	1	1	0	1	2
CNTs336	BB0245	Positive	66	17	19.904	0	1	0	1	1	1	1	3
CNTs336	BB0245	Positive	66	19	17.984	0	1	0	1	1	1	0	2
CNTs336	BB0245	Positive	66	24	16.64	0	1	0	1	0	1	0	1
CNTs336	BB0245	Positive	66	26	18.304	0	1	0	1	1	1	1	3
CNTs336	BB0245	Positive	66	28	16.832	0	1	0	1	0	1	0	1
CNTs336	BB0245	Positive	66	30	23.616	0	1	0	1	0	1	1	2
CNTs336	BB0245	Positive	67	1	19.52	0	1	0	1	1	1	1	3
CNTs336	BB0245	Positive	67	4	23.616	0	1	0	1	1	1	1	3
CNTs336	BB0245	Positive	67	5	20.928	0	1	0	1	1	1	1	3
CNTs336	BB0245	Positive	67	7	17.28	0	1	0	1	1	1	0	2
CNTs336	BB0245	Positive	67	8	21.696	0	1	0	1	1	0	1	2
CNTs336	BB0245	Positive	67	13	20.8	0	1	0	1	0	1	1	2
CNTs336	BB0245	Positive	67	14	16.192	0	1	0	1	1	1	1	3
CNTs336	BB0245	Positive	67	17	19.2	0	1	0	1	0	1	1	2
CNTs336	BB0245	Positive	67	784	24	0	1	0	1	1	1	1	3
CNTs336	BB0245	Positive	67	790	15.104	0	1	0	1	0	1	1	2
CNTs336	BB0245	Positive	67	792	14.336	0	1	0	1	1	1	0	2
CNTs336	BB0245	Positive	68	1	23.04	0	1	0	1	1	1	1	3
CNTs336	BB0245	Positive	68	2	12.992	0	1	0	1	0	1	0	1
CNTs336	BB0245	Positive	68	6	19.008	0	0	1	1	0	1	1	2
CNTs336	BB0245	Positive	68	7	17.728	0	1	0	1	0	1	1	2
CNTs336	BB0245	Positive	68	9	25.856	1	0	1	2	1	0	1	2
CNTs336	BB0245	Positive	68	10	19.072	0	1	0	1	1	1	1	3
CNTs336	BB0245	Positive	68	11	20.8	0	1	0	1	1	1	1	3
CNTs336	BB0245	Positive	68	12	26.432	1	1	1	3	1	0	1	2
CNTs336	BB0245	Positive	68	13	21.376	0	1	0	1	1	1	1	3
CNTs336	BB0245	Positive	68	14	19.648	0	1	0	1	1	1	0	2
CNTs336	BB0245	Positive	68	15	28.544	1	1	1	3	1	0	1	2
CNTs336	BB0245	Positive	69	1	19.2	0	1	0	1	1	1	1	3
CNTs336	BB0245	Positive	69	3	18.944	0	1	0	1	1	1	1	3
CNTs336	BB0245	Positive	69	4	20.48	0	1	0	1	1	1	1	3
CNTs336	BB0245	Positive	69	5	23.872	0	1	0	1	1	1	1	3
CNTs336	BB0245	Positive	69	6	17.344	0	1	0	1	1	1	0	2
CNTs336	BB0245	Positive	69	7	26.176	1	1	0	2	1	0	1	2
CNTs336	BB0245	Positive	69	8	17.856	0	1	0	1	0	1	0	1
CNTs336	BB0245	Positive	69	9	15.936	0	1	0	1	0	1	0	1
CNTs336	BB0245	Positive	69	11	22.528	0	1	0	1	1	1	1	3
CNTs336	BB0245	Positive	69	797	19.2	0	1	0	1	1	1	1	3
CNTs336	BB0245	Positive	69	799	19.328	0	1	0	1	1	1	1	3
CNTs336	BB0245	Positive	70	1	17.728	0	1	0	1	1	1	1	3
CNTs336	BB0245	Positive	70	3	23.104	0	1	0	1	1	1	1	3
CNTs336	BB0245	Positive	70	4	19.2	0	1	0	1	1	1	1	3
CNTs336	BB0245	Positive	70	5	22.784	0	1	0	1	1	1	1	3
CNTs336	BB0245	Positive	70	7	16.192	0	1	0	1	0	1	0	1
CNTs336	BB0245	Positive	70	8	26.432	0	1	0	1	1	1	1	3
CNTs336	BB0245	Positive	70	9	14.08	0	1	0	1	0	1	1	2
CNTs336	BB0245	Positive	70	11	27.072	1	0	1	2	1	0	1	2
CNTs336	BB0245	Positive	70	12	14.848	0	1	0	1	1	1	0	2
CNTs336	BB0245	Positive	70	16	18.944	0	1	0	1	1	1	0	2
CNTs336	BB0245	Positive	70	17	21.76	0	1	0	1	1	1	1	3
CNTs336	BB0245	Positive	70	21	21.632	0	1	0	1	1	1	1	3
CNTs336	BB0245	Positive	70	806	22.08	0	0	0	0	1	1	1	3
CNTs336	BB0245	Positive	71	1	16.384	0	1	0	1	0	1	0	1
CNTs336	BB0245	Positive	71	3	20.608	0	1	0	1	1	1	1	3
CNTs336	BB0245	Positive	71	4	18.624	0	1	0	1	0	1	1	2
CNTs336	BB0245	Positive	71	5	19.264	0	1	0	1	1	1	1	3
CNTs336	BB0245	Positive	71	12	19.2	0	1	0	1	1	1	1	3
CNTs336	BB0245	Positive	71	14	16.64	0	1	0	1	0	1	0	1
CNTs336	BB0245	Positive	71	15	22.4	0	1	0	1	1	1	1	3
CNTs336	BB0245	Positive	71	17	18.624	0	1	0	1	1	1	1	3
CNTs336	BB0245	Positive	71	18	15.936	0	1	0	1	1	1	0	2
CNTs336	BB0245	Positive	71	19	20.992	0	1	0	1	1	1	1	3
CNTs336	BB0245	Positive	71	20	17.024	0	1	0	1	0	1	0	1
CNTs336	BB0245	Positive	71	21	18.432	0	1	0	1	1	1	1	3
CNTs336	BB0245	Positive	71	22	19.392	0	1	0	1	0	1	1	2
CNTs336	BB0245	Positive	71	25	19.968	0	1	0	1	1	1	0	2
CNTs336	BB0245	Positive	71	28	19.456	0	1	0	1	1	1	1	3
CNTs336	BB0245	Positive	71	813	15.552	0	1	0	1	0	1	0	1
CNTs336	BB0245	Positive	72	3	18.56	0	1	0	1	0	1	1	2
CNTs336	BB0245	Positive	72	8	19.456	0	1	0	1	1	1	1	3
CNTs336	BB0245	Positive	72	15	21.888	0	1	0	1	1	1	1	3
CNTs336	BB0245	Positive	72	16	17.728	0	1	0	1	0	1	0	1
CNTs336	BB0245	Positive	72	22	25.536	0	1	1	2	1	0	1	2
CNTs336	BB0245	Positive	72	24	14.784	0	1	0	1	0	1	0	1
CNTs336	BB0245	Positive	72	26	20.864	0	1	0	1	1	1	1	3
CNTs336	BB0245	Positive	72	27	23.68	0	1	0	1	1	1	1	3
CNTs336	BB0245	Positive	72	29	23.104	0	1	0	1	1	1	1	3
CNTs336	BB0245	Positive	72	30	21.632	0	1	0	1	1	1	1	3
CNTs336	BB0245	Positive	72	33	18.432	0	1	0	1	1	1	0	2
CNTs336	BB0245	Positive	72	37	24.32	0	1	0	1	1	1	1	3
CNTs336	BB0245	Positive	72	39	15.296	0	1	0	1	1	1	1	3
CNTs336	BB0245	Positive	72	40	17.408	0	1	0	1	1	1	1	3
CNTs336	BB0245	Positive	72	817	15.552	0	1	0	1	0	1	0	1
CNTs336	BB0245	Positive	72	819	14.464	0	1	0	1	0	1	0	1
CNTs336	BB0245	Positive	72	824	17.856	0	1	0	1	1	0	1	2
CNTs336	BB0245	Positive	73	3	14.848	0	1	0	1	0	1	0	1
CNTs336	BB0245	Positive	73	5	18.624	0	1	0	1	0	1	0	1
CNTs336	BB0245	Positive	73	6	19.584	0	1	0	1	1	1	1	3
CNTs336	BB0245	Positive	73	8	16.384	0	1	0	1	1	1	0	2
CNTs336	BB0245	Positive	73	9	18.752	0	1	0	1	1	1	1	3
CNTs336	BB0245	Positive	73	11	21.248	0	1	0	1	1	1	1	3
CNTs336	BB0245	Positive	73	13	20.16	0	1	0	1	1	1	1	3
CNTs336	BB0245	Positive	73	14	20.864	0	1	0	1	1	1	1	3
CNTs336	BB0245	Positive	73	15	17.024	0	1	0	1	0	1	0	1
CNTs336	BB0245	Positive	73	16	24.384	1	1	0	2	1	0	1	2
CNTs336	BB0245	Positive	73	17	13.056	0	1	0	1	1	1	1	3
CNTs336	BB0245	Positive	73	20	18.944	0	1	0	1	1	1	1	3
CNTs336	BB0245	Positive	73	828	16.32	0	1	0	1	1	1	0	2
CNTs336	BB0245	Positive	74	2	21.76	0	1	0	1	1	1	1	3
CNTs336	BB0245	Positive	74	7	18.944	0	1	0	1	0	0	1	1
CNTs336	BB0245	Positive	74	13	16.704	0	1	0	1	0	1	0	1
CNTs336	BB0245	Positive	74	14	16.896	0	1	0	1	0	1	0	1
CNTs336	BB0245	Positive	74	15	21.312	0	1	0	1	1	1	1	3
CNTs336	BB0245	Positive	74	16	16.32	0	1	0	1	0	1	0	1
CNTs336	BB0245	Positive	74	20	29.12	1	1	0	2	1	1	1	3
CNTs336	BB0245	Positive	74	22	17.472	0	1	0	1	1	1	1	3
CNTs336	BB0245	Positive	74	23	19.776	0	1	0	1	1	1	1	3
CNTs336	BB0245	Positive	74	24	19.328	0	1	0	1	1	1	1	3
CNTs336	BB0245	Positive	74	25	25.792	1	1	0	2	1	1	1	3
CNTs336	BB0245	Positive	74	831	15.616	0	1	0	1	0	1	0	1
CNTs336	BB0245	Positive	75	1	19.712	0	1	0	1	1	1	1	3
CNTs336	BB0245	Positive	75	3	22.72	0	1	0	1	0	1	1	2
CNTs336	BB0245	Positive	75	4	15.936	0	1	0	1	0	1	0	1
CNTs336	BB0245	Positive	75	15	26.752	1	0	1	2	1	0	1	2
CNTs336	BB0245	Positive	75	16	22.272	0	1	0	1	1	1	1	3
CNTs336	BB0245	Positive	75	19	17.664	0	1	0	1	1	0	1	2
CNTs336	BB0245	Positive	75	21	20.416	0	1	0	1	1	1	1	3
CNTs336	BB0245	Positive	76	1	18.24	0	1	0	1	1	1	1	3
CNTs336	BB0245	Positive	76	2	21.312	0	1	0	1	1	1	1	3
CNTs336	BB0245	Positive	76	4	20.224	0	1	0	1	1	1	1	3
CNTs336	BB0245	Positive	76	5	17.344	0	1	0	1	1	1	1	3
CNTs336	BB0245	Positive	76	6	14.72	0	1	0	1	0	1	0	1
CNTs336	BB0245	Positive	76	7	19.2	0	1	0	1	1	1	0	2
CNTs336	BB0245	Positive	76	8	25.664	1	0	0	1	1	0	1	2
CNTs336	BB0245	Positive	76	9	24.128	0	1	1	2	1	1	1	3
CNTs336	BB0245	Positive	76	10	23.808	0	1	0	1	1	1	1	3
CNTs336	BB0245	Positive	76	11	16.128	0	1	0	1	0	1	0	1
CNTs336	BB0245	Positive	76	12	18.368	0	1	0	1	0	1	1	2
CNTs336	BB0245	Positive	76	13	27.008	1	0	1	2	1	0	1	2
CNTs336	BB0245	Positive	76	14	14.72	0	1	0	1	0	1	0	1
CNTs336	BB0245	Positive	76	15	27.52	1	1	1	3	1	1	1	3
CNTs336	BB0245	Positive	76	16	14.272	0	1	0	1	0	1	0	1
CNTs336	BB0245	Positive	76	17	16.128	0	1	0	1	0	1	1	2
CNTs336	BB0245	Positive	76	18	16	0	1	0	1	1	1	1	3
CNTs336	BB0245	Positive	76	20	21.312	0	1	0	1	1	1	1	3
CNTs336	BB0245	Positive	77	3	13.824	0	1	0	1	0	1	0	1
CNTs336	BB0245	Positive	77	10	17.28	0	1	0	1	1	1	0	2
CNTs336	BB0245	Positive	77	12	16.512	0	1	0	1	0	1	0	1
CNTs336	BB0245	Positive	78	1	17.728	0	1	0	1	0	1	1	2
CNTs336	BB0245	Positive	78	2	15.232	0	1	0	1	0	1	0	1
CNTs336	BB0245	Positive	78	4	13.888	0	1	0	1	0	1	0	1
CNTs336	BB0245	Positive	78	5	21.568	0	1	0	1	1	1	1	3
CNTs336	BB0245	Positive	78	6	19.648	0	1	0	1	1	1	1	3
CNTs336	BB0245	Positive	78	7	16.256	0	1	0	1	0	1	1	2
CNTs336	BB0245	Positive	78	8	23.68	0	1	0	1	1	1	1	3
CNTs336	BB0245	Positive	78	10	15.232	0	1	0	1	0	1	0	1
CNTs336	BB0245	Positive	78	11	21.056	0	1	0	1	1	1	1	3
CNTs336	BB0245	Positive	78	12	17.728	0	1	0	1	1	1	0	2
CNTs336	BB0245	Positive	78	14	21.888	0	1	0	1	1	1	1	3
CNTs336	BB0245	Positive	78	15	12.416	0	0	0	0	0	1	1	2
CNTs336	BB0245	Positive	78	839	12.608	0	0	0	0	0	1	1	2
CNTs336	BB0245	Positive	79	1	15.68	0	1	0	1	0	1	0	1
CNTs336	BB0245	Positive	79	7	24.32	0	1	0	1	1	1	1	3
CNTs336	BB0245	Positive	79	10	19.328	0	1	0	1	1	1	0	2
CNTs336	BB0245	Positive	79	11	22.144	0	1	0	1	1	1	1	3
CNTs336	BB0245	Positive	79	14	19.84	0	1	0	1	1	1	1	3
CNTs336	BB0245	Positive	79	16	16.896	0	1	0	1	1	1	1	3
CNTs336	BB0245	Positive	80	2	23.232	0	0	0	0	1	1	1	3
CNTs336	BB0245	Positive	80	7	16.512	0	1	0	1	1	1	1	3
CNTs336	BB0245	Positive	80	10	20.928	0	1	0	1	1	1	1	3
CNTs336	BB0245	Positive	80	13	17.216	0	1	0	1	0	1	0	1
CNTs336	BB0245	Positive	80	15	19.712	0	1	0	1	1	1	1	3
CNTs336	BB0245	Positive	80	16	26.944	1	1	0	2	1	1	1	3
CNTs336	BB0245	Positive	80	19	16.896	0	1	0	1	1	1	0	2
CNTs336	BB0245	Positive	80	843	20.48	0	1	0	1	1	0	1	2
CNTs336	BB0245	Positive	80	845	20.224	0	1	0	1	1	1	1	3
CNTs336	BB0245	Positive	81	1	22.656	0	1	0	1	1	1	1	3
CNTs336	BB0245	Positive	81	3	18.944	0	1	0	1	0	1	1	2
CNTs336	BB0245	Positive	81	4	17.856	0	1	0	1	0	1	0	1
CNTs336	BB0245	Positive	81	8	19.456	0	1	0	1	1	1	1	3
CNTs336	BB0245	Positive	81	9	22.272	0	1	0	1	1	1	1	3
CNTs336	BB0245	Positive	81	12	14.848	0	1	0	1	0	1	0	1
CNTs336	BB0245	Positive	81	16	18.816	0	1	0	1	1	1	0	2
CNTs336	BB0245	Positive	81	18	23.296	0	1	0	1	1	1	1	3
CNTs336	BB0245	Positive	81	20	16.192	0	1	0	1	1	1	0	2
CNTs336	BB0245	Positive	81	22	17.088	0	1	0	1	0	1	0	1
CNTs336	BB0245	Positive	81	24	16.512	0	1	0	1	1	1	1	3
CNTs336	BB0245	Positive	81	25	19.2	0	1	0	1	1	1	0	2
CNTs336	BB0245	Positive	81	26	27.072	0	1	1	2	1	0	1	2
CNTs336	BB0245	Positive	81	27	18.88	0	1	0	1	1	1	1	3
CNTs336	BB0245	Positive	81	29	16.768	0	1	0	1	1	1	0	2
CNTs336	BB0245	Positive	81	857	21.696	0	1	0	1	1	1	1	3
CNTs336	BB0245	Positive	81	858	23.872	1	1	0	2	1	0	1	2
CNTs336	BB0245	Positive	81	861	17.28	0	1	0	1	1	1	1	3
CNTs336	BB0245	Positive	82	2	19.392	0	1	0	1	1	1	1	3
CNTs336	BB0245	Positive	82	3	14.848	0	1	0	1	0	1	0	1
CNTs336	BB0245	Positive	82	5	16.32	0	1	0	1	0	1	0	1
CNTs336	BB0245	Positive	82	6	28.224	1	1	1	3	1	0	1	2
CNTs336	BB0245	Positive	82	8	16.128	0	1	0	1	1	1	0	2
CNTs336	BB0245	Positive	82	9	19.584	0	1	0	1	1	1	1	3
CNTs336	BB0245	Positive	82	10	22.08	0	1	0	1	1	1	1	3
CNTs336	BB0245	Positive	82	13	28.864	1	0	1	2	1	0	1	2
CNTs336	BB0245	Positive	82	15	16.256	0	1	0	1	0	1	0	1
CNTs336	BB0245	Positive	82	20	14.528	0	1	0	1	0	1	0	1
CNTs336	BB0245	Positive	82	21	23.936	0	1	0	1	1	1	1	3
CNTs336	BB0245	Positive	82	869	29.44	1	1	1	3	1	0	1	2
CNTs336	BB0245	Positive	83	1	17.472	0	1	0	1	0	1	0	1
CNTs336	BB0245	Positive	83	2	19.072	0	1	0	1	0	1	1	2
CNTs336	BB0245	Positive	83	4	16.32	0	1	0	1	0	1	0	1
CNTs336	BB0245	Positive	83	6	17.472	0	1	0	1	0	1	1	2
CNTs336	BB0245	Positive	83	7	18.048	0	1	0	1	0	1	0	1
CNTs336	BB0245	Positive	83	11	20.16	0	1	0	1	1	1	1	3
CNTs336	BB0245	Positive	83	13	15.36	0	1	0	1	0	1	0	1
CNTs336	BB0245	Positive	83	14	26.304	0	1	0	1	1	1	1	3
CNTs336	BB0245	Positive	83	15	17.472	0	1	0	1	0	1	0	1
CNTs336	BB0245	Positive	83	16	16.512	0	1	0	1	1	1	0	2
CNTs336	BB0245	Positive	83	19	19.84	0	1	0	1	1	1	0	2
CNTs336	BB0245	Positive	83	21	24.576	1	1	0	2	1	1	1	3
CNTs336	BB0245	Positive	83	23	22.336	1	0	1	2	1	0	1	2
CNTs336	BB0245	Positive	83	24	17.664	0	1	0	1	1	1	1	3
CNTs336	BB0245	Positive	83	27	22.336	0	1	0	1	1	1	1	3
CNTs336	BB0245	Positive	84	1	14.528	0	1	0	1	0	1	0	1
CNTs336	BB0245	Positive	84	3	28.8	1	0	1	2	1	0	1	2
CNTs336	BB0245	Positive	84	9	18.176	0	1	0	1	1	1	1	3
CNTs336	BB0245	Positive	84	12	18.688	0	1	0	1	1	1	1	3
CNTs336	BB0245	Positive	84	14	17.792	0	1	0	1	0	1	1	2
CNTs336	BB0245	Positive	84	16	16.128	0	1	0	1	0	1	0	1
CNTs336	BB0245	Positive	84	17	16.64	0	1	0	1	0	1	1	2
CNTs336	BB0245	Positive	84	18	18.752	0	1	0	1	1	1	1	3
CNTs336	BB0245	Positive	84	19	16.704	0	1	0	1	0	1	1	2
CNTs336	BB0245	Positive	84	20	17.792	0	1	0	1	0	1	1	2
CNTs336	BB0245	Positive	84	880	18.688	0	1	0	1	1	1	1	3
CNTs336	BB0245	Positive	85	1	24.896	0	1	0	1	1	1	1	3
CNTs336	BB0245	Positive	85	3	16	0	1	0	1	1	1	1	3
CNTs336	BB0245	Positive	85	4	20.416	0	0	0	0	0	1	1	2
CNTs336	BB0245	Positive	85	5	25.216	0	1	0	1	1	1	1	3
CNTs336	BB0245	Positive	85	6	17.472	0	1	0	1	0	1	1	2
CNTs336	BB0245	Positive	86	8	21.696	0	1	0	1	1	1	1	3
CNTs336	BB0245	Positive	86	11	19.2	0	1	0	1	0	1	1	2
CNTs336	BB0245	Positive	87	1	22.848	0	1	0	1	1	1	1	3
CNTs336	BB0245	Positive	87	3	18.048	0	1	0	1	1	1	1	3
CNTs336	BB0245	Positive	87	5	15.808	0	1	0	1	0	1	0	1
CNTs336	BB0245	Positive	87	7	17.856	0	1	0	1	1	1	1	3
CNTs336	BB0245	Positive	87	9	25.344	1	0	1	2	1	0	1	2
CNTs336	BB0245	Positive	87	10	21.696	0	1	0	1	1	1	1	3
CNTs336	BB0245	Positive	87	12	24.192	1	1	0	2	1	1	1	3
CNTs336	BB0245	Positive	87	13	26.176	1	1	0	2	1	0	1	2
CNTs336	BB0245	Positive	87	16	19.904	0	1	0	1	1	1	1	3
CNTs336	BB0245	Positive	87	17	20.736	0	1	0	1	1	1	1	3
CNTs336	BB0245	Positive	87	20	25.088	1	1	1	3	1	1	1	3
CNTs336	BB0245	Positive	88	1	15.168	0	1	0	1	1	1	1	3
CNTs336	BB0245	Positive	88	3	18.176	0	1	0	1	1	1	0	2
CNTs336	BB0245	Positive	88	4	20.608	0	1	0	1	0	1	1	2
CNTs336	BB0245	Positive	88	5	17.408	0	1	0	1	0	1	0	1
CNTs336	BB0245	Positive	88	6	16.896	0	1	0	1	0	1	0	1
CNTs336	BB0245	Positive	88	7	17.664	0	1	0	1	0	1	0	1
CNTs336	BB0245	Positive	88	9	18.304	0	1	0	1	1	1	1	3
CNTs336	BB0245	Positive	88	10	17.792	0	1	0	1	1	1	0	2
CNTs336	BB0245	Positive	88	11	22.912	0	1	0	1	1	0	1	2
CNTs336	BB0245	Positive	88	12	17.984	0	1	0	1	1	1	1	3
CNTs336	BB0245	Positive	88	13	28.8	1	0	0	1	1	0	1	2
CNTs336	BB0245	Positive	89	3	21.056	0	1	0	1	1	1	1	3
CNTs336	BB0245	Positive	89	6	14.592	0	1	0	1	0	1	0	1
CNTs336	BB0245	Positive	89	7	15.68	0	1	0	1	0	1	0	1
CNTs336	BB0245	Positive	89	10	17.92	0	1	0	1	1	1	1	3
CNTs336	BB0245	Positive	89	11	21.76	0	1	0	1	1	1	1	3
CNTs336	BB0245	Positive	89	13	21.184	0	1	0	1	1	1	1	3
CNTs336	BB0245	Positive	89	15	14.144	0	1	0	1	1	1	0	2
CNTs336	BB0245	Positive	90	1	16.768	0	1	0	1	1	1	0	2
CNTs336	BB0245	Positive	90	893	22.592	0	1	0	1	1	1	1	3
CNTs336	BB0245	Positive	91	2	18.752	0	1	0	1	1	0	1	2
CNTs336	BB0245	Positive	91	3	19.584	0	1	0	1	1	1	1	3
CNTs336	BB0245	Positive	91	4	22.464	0	1	0	1	1	1	1	3
CNTs336	BB0245	Positive	91	8	15.744	0	1	0	1	0	1	0	1
CNTs336	BB0245	Positive	91	9	19.136	0	1	0	1	1	1	1	3
CNTs336	BB0245	Positive	91	14	23.808	0	1	0	1	1	1	1	3
CNTs336	BB0245	Positive	91	17	22.528	0	1	0	1	1	1	1	3
CNTs336	BB0245	Positive	91	18	22.336	0	1	0	1	1	1	1	3
CNTs336	BB0245	Positive	91	19	21.952	0	1	0	1	1	1	1	3
CNTs336	BB0245	Positive	91	21	17.856	0	1	0	1	1	1	0	2
CNTs336	BB0245	Positive	91	22	14.976	0	1	0	1	0	1	1	2
CNTs336	BB0245	Positive	92	2	20.352	0	1	0	1	0	1	1	2
CNTs336	BB0245	Positive	92	5	17.728	0	0	0	0	1	1	1	3
CNTs336	BB0245	Positive	92	6	18.496	0	1	0	1	1	1	1	3
CNTs336	BB0245	Positive	92	7	15.232	0	1	0	1	0	1	0	1
CNTs336	BB0245	Positive	92	10	21.824	0	1	0	1	1	1	1	3
CNTs336	BB0245	Positive	92	12	19.392	0	1	0	1	1	1	1	3
CNTs336	BB0245	Positive	92	15	22.656	0	1	0	1	1	1	1	3
CNTs336	BB0245	Positive	92	17	18.048	0	1	0	1	1	1	1	3
CNTs336	BB0245	Positive	92	19	18.368	0	1	0	1	1	1	1	3
CNTs336	BB0245	Positive	92	22	19.136	0	1	0	1	1	1	0	2
CNTs336	BB0245	Positive	92	23	26.24	1	1	0	2	1	1	1	3
CNTs336	BB0245	Positive	92	25	18.112	0	1	0	1	1	1	0	2
CNTs336	BB0245	Positive	92	903	20.16	0	1	0	1	1	1	1	3
CNTs336	BB0245	Positive	93	4	25.472	0	1	0	1	1	1	1	3
CNTs336	BB0245	Positive	93	5	23.04	0	1	0	1	1	1	1	3
CNTs336	BB0245	Positive	93	9	21.376	0	1	0	1	1	1	1	3
CNTs336	BB0245	Positive	93	12	18.112	0	1	0	1	1	1	1	3
CNTs336	BB0245	Positive	93	14	17.92	0	1	0	1	1	1	0	2
CNTs336	BB0245	Positive	93	15	23.936	0	1	0	1	1	1	1	3
CNTs336	BB0245	Positive	93	16	21.632	0	1	0	1	1	1	1	3
CNTs336	BB0245	Positive	93	17	16.96	0	1	0	1	0	1	0	1
CNTs336	BB0245	Positive	93	20	17.472	0	1	0	1	0	1	1	2
CNTs336	BB0245	Positive	93	21	15.36	0	1	0	1	0	1	0	1
CNTs336	BB0245	Positive	93	22	22.144	0	1	0	1	1	1	1	3
CNTs336	BB0245	Positive	93	24	22.208	0	1	0	1	1	1	1	3
CNTs336	BB0245	Positive	93	29	26.688	0	1	1	2	1	0	1	2
CNTs336	BB0245	Positive	93	30	13.888	0	1	0	1	1	1	1	3
CNTs336	BB0245	Positive	93	31	23.04	0	1	0	1	1	1	1	3
CNTs336	BB0245	Positive	94	4	15.168	0	1	0	1	0	1	0	1
CNTs336	BB0245	Positive	94	5	24.192	1	1	1	3	1	1	1	3
CNTs336	BB0245	Positive	94	7	28.352	1	0	1	2	1	0	1	2
CNTs336	BB0245	Positive	94	8	21.312	0	1	0	1	1	1	1	3
CNTs336	BB0245	Positive	94	9	17.472	0	1	0	1	0	1	1	2
CNTs336	BB0245	Positive	94	11	18.496	0	1	0	1	1	1	1	3
CNTs336	BB0245	Positive	94	13	21.056	0	1	0	1	1	1	1	3
CNTs336	BB0245	Positive	95	1	17.536	0	1	0	1	1	1	1	3
CNTs336	BB0245	Positive	95	9	14.848	0	1	0	1	0	1	0	1
CNTs336	BB0245	Positive	95	10	18.752	0	1	0	1	0	1	1	2
CNTs336	BB0245	Positive	95	13	15.552	0	1	0	1	0	1	0	1
CNTs336	BB0245	Positive	96	3	17.152	0	1	0	1	0	1	0	1
CNTs336	BB0245	Positive	96	5	22.144	0	1	0	1	1	1	1	3
CNTs336	BB0245	Positive	96	6	17.792	0	1	0	1	1	1	0	2
CNTs336	BB0245	Positive	96	8	14.72	0	1	0	1	0	1	0	1
CNTs336	BB0245	Positive	96	9	22.848	0	1	0	1	1	1	1	3
CNTs336	BB0245	Positive	96	10	20.992	0	1	0	1	1	1	1	3
CNTs336	BB0245	Positive	96	11	18.56	0	1	0	1	1	1	1	3
CNTs336	BB0245	Positive	96	12	22.848	0	1	0	1	1	1	1	3
CNTs336	BB0245	Positive	96	13	16.96	0	1	0	1	0	1	1	2
CNTs336	BB0245	Positive	96	14	18.24	0	1	0	1	1	1	1	3
CNTs336	BB0245	Positive	98	2	16.128	0	1	0	1	0	1	1	2
CNTs336	BB0245	Positive	98	4	28.544	1	0	1	2	1	0	1	2
CNTs336	BB0245	Positive	98	6	21.376	0	1	0	1	1	1	1	3
CNTs336	BB0245	Positive	98	7	21.696	0	1	0	1	1	1	1	3
CNTs336	BB0245	Positive	98	8	17.344	0	1	0	1	1	1	0	2
CNTs336	BB0245	Positive	98	10	18.048	0	1	0	1	1	1	1	3
CNTs336	BB0245	Positive	98	13	16.704	0	1	0	1	0	1	1	2
CNTs336	BB0245	Positive	98	14	15.744	0	1	0	1	1	1	1	3
CNTs336	BB0245	Positive	99	6	22.016	0	1	0	1	1	1	0	2
CNTs336	BB0245	Positive	99	8	27.2	1	0	0	1	0	0	1	1
CNTs336	BB0245	Positive	99	11	18.752	0	1	0	1	1	1	1	3
CNTs336	BB0245	Positive	99	17	16.32	0	1	0	1	0	1	1	2
CNTs336	BB0245	Positive	99	18	22.4	0	1	0	1	1	1	1	3
CNTs336	BB0245	Positive	99	949	14.912	0	1	0	1	0	1	0	1
CNTs336	BB0245	Positive	99	948	15.872	0	1	0	1	0	1	0	1
CNTs336	BB0245	Positive	99	953	20.48	0	1	0	1	1	1	1	3
CNTs336	BB0245	Positive	100	1	15.232	0	1	0	1	0	1	0	1
CNTs336	BB0245	Positive	100	2	18.88	0	1	0	1	0	1	1	2
CNTs336	BB0245	Positive	100	3	17.728	0	1	0	1	1	1	1	3
CNTs336	BB0245	Positive	100	6	18.24	0	1	0	1	0	1	0	1
CNTs336	BB0245	Positive	100	7	20.928	0	1	0	1	1	1	1	3
CNTs336	BB0245	Positive	100	14	23.104	0	1	0	1	1	1	1	3
CNTs336	BB0245	Positive	100	16	22.016	0	1	0	1	1	1	1	3
CNTs336	BB0245	Positive	100	19	14.4	0	1	0	1	0	1	1	2
CNTs336	BB0245	Positive	101	2	17.152	0	1	0	1	1	1	1	3
CNTs336	BB0245	Positive	101	4	24.192	0	1	0	1	1	1	1	3
CNTs336	BB0245	Positive	101	5	16.576	0	1	0	1	0	1	0	1
CNTs336	BB0245	Positive	101	6	15.232	0	1	0	1	0	1	1	2
CNTs336	BB0245	Positive	101	9	17.216	0	1	0	1	0	1	0	1
CNTs336	BB0245	Positive	101	10	18.816	0	1	0	1	1	1	0	2
CNTs336	BB0245	Positive	101	13	25.216	0	0	1	1	1	0	1	2
CNTs336	BB0245	Positive	101	15	18.88	0	1	0	1	1	1	1	3
CNTs336	BB0245	Positive	101	17	24.96	0	1	0	1	1	0	1	2
CNTs336	BB0245	Positive	101	18	21.12	0	1	0	1	1	1	1	3
CNTs336	BB0245	Positive	101	21	23.424	0	1	0	1	1	1	1	3
CNTs336	BB0245	Positive	101	23	15.616	0	1	0	1	0	1	1	2
CNTs336	BB0245	Positive	101	27	17.792	0	1	0	1	1	1	1	3
CNTs336	BB0245	Positive	101	28	21.248	0	1	0	1	1	1	1	3
CNTs336	BB0245	Positive	101	31	16.128	0	1	0	1	0	1	1	2
CNTs336	BB0245	Positive	101	32	17.344	0	1	0	1	1	1	0	2
CNTs336	BB0245	Positive	101	34	16.704	0	1	0	1	0	1	0	1
CNTs336	BB0245	Positive	101	35	19.392	0	1	0	1	1	1	0	2
CNTs336	BB0245	Positive	102	1	16.704	0	1	0	1	1	1	0	2
CNTs336	BB0245	Positive	102	6	18.624	0	1	0	1	1	1	0	2
CNTs336	BB0245	Positive	102	8	26.368	0	0	0	0	1	1	1	3
CNTs336	BB0245	Positive	102	9	23.616	1	1	0	2	1	1	1	3
CNTs336	BB0245	Positive	102	10	21.568	0	1	0	1	1	1	1	3
CNTs336	BB0245	Positive	102	11	15.808	0	1	0	1	1	1	0	2
CNTs336	BB0245	Positive	102	12	16.064	0	1	0	1	0	1	1	2
CNTs336	BB0245	Positive	102	13	25.664	0	1	0	1	1	1	1	3
CNTs336	BB0245	Positive	102	14	18.176	0	1	0	1	1	1	1	3
CNTs336	BB0245	Positive	102	17	16.64	0	1	0	1	0	1	0	1
CNTs336	BB0245	Positive	102	19	20.032	0	1	0	1	1	1	1	3
CNTs336	BB0245	Positive	102	22	22.272	0	1	0	1	1	1	1	3
CNTs336	BB0245	Positive	102	24	20.224	0	1	0	1	1	1	1	3
CNTs336	BB0245	Positive	103	1	26.24	0	1	0	1	1	1	1	3
CNTs336	BB0245	Positive	103	4	26.688	1	0	1	2	1	0	1	2
CNTs336	BB0245	Positive	103	6	15.04	0	1	0	1	0	1	1	2
CNTs336	BB0245	Positive	103	7	21.632	0	1	0	1	1	1	1	3
CNTs336	BB0245	Positive	103	9	17.728	0	1	0	1	0	1	0	1
CNTs336	BB0245	Positive	103	13	17.728	0	1	0	1	0	1	1	2
CNTs336	BB0245	Positive	103	16	19.584	0	1	0	1	1	1	1	3
CNTs336	BB0245	Positive	103	22	18.176	0	1	0	1	1	1	1	3
CNTs336	BB0245	Positive	103	961	15.168	0	1	0	1	0	1	1	2
CNTs336	BB0245	Positive	104	1	20.8	0	1	0	1	1	1	1	3
CNTs336	BB0245	Positive	104	2	17.984	0	1	0	1	0	1	0	1
CNTs336	BB0245	Positive	104	3	25.408	0	1	1	2	1	0	1	2
CNTs336	BB0245	Positive	104	5	21.44	0	1	0	1	1	1	1	3
CNTs336	BB0245	Positive	104	6	18.496	0	1	0	1	0	1	1	2
CNTs336	BB0245	Positive	104	8	16.256	1	0	0	1	1	0	0	1
CNTs336	BB0245	Positive	104	9	22.784	0	1	0	1	1	1	1	3
CNTs336	BB0245	Positive	104	11	13.568	0	1	0	1	1	1	1	3
CNTs336	BB0245	Positive	104	12	18.112	0	1	0	1	1	1	0	2
CNTs336	BB0245	Positive	104	13	21.504	0	1	0	1	1	1	1	3
CNTs336	BB0245	Positive	104	15	18.88	0	1	0	1	1	1	1	3
CNTs336	BB0245	Positive	104	968	20.224	0	1	0	1	1	1	1	3
CNTs336	BB0245	Positive	105	2	18.368	0	1	0	1	0	1	1	2
CNTs336	BB0245	Positive	105	4	16.576	0	1	0	1	1	1	1	3
CNTs336	BB0245	Positive	105	6	18.624	0	1	0	1	0	1	0	1
CNTs336	BB0245	Positive	105	7	17.92	0	1	0	1	1	1	1	3
CNTs336	BB0245	Positive	105	8	19.264	0	1	0	1	1	1	1	3
CNTs336	BB0245	Positive	105	9	21.312	0	1	0	1	1	1	0	2
CNTs336	BB0245	Positive	105	10	18.24	0	1	0	1	1	1	0	2
CNTs336	BB0245	Positive	105	12	14.016	0	1	0	1	0	1	1	2
CNTs336	BB0245	Positive	106	1	22.464	0	1	0	1	1	1	1	3
CNTs336	BB0245	Positive	106	3	18.752	0	1	0	1	1	1	0	2
CNTs336	BB0245	Positive	109	1	21.824	0	1	0	1	1	1	1	3
CNTs336	BB0245	Positive	109	6	18.688	0	1	0	1	1	1	1	3
CNTs336	BB0245	Positive	109	7	19.52	0	1	0	1	1	1	1	3
CNTs336	BB0245	Positive	109	13	19.712	0	1	0	1	1	1	1	3
CNTs336	BB0245	Positive	109	18	23.936	0	1	0	1	1	1	1	3
CNTs336	BB0245	Positive	109	19	23.872	0	1	0	1	1	1	1	3
CNTs336	BB0245	Positive	109	21	15.936	0	1	0	1	0	1	0	1
CNTs336	BB0245	Positive	109	997	13.248	0	1	0	1	0	1	0	1
[truncated: 406 more rows]

## Sheet: Table S8
Strain	Protein	Position	mCherry	HADA	Count
CJW_Bb279	BbbG	Midcell	0	0	49
CJW_Bb279	BbbG	Midcell	1	0	34
CJW_Bb279	BbbG	Midcell	0	1	70
CJW_Bb279	BbbG	Midcell	1	1	1955
CJW_Bb279	BbbG	Quarter	0	0	3909
CJW_Bb279	BbbG	Quarter	1	0	89
CJW_Bb279	BbbG	Quarter	0	1	146
CJW_Bb279	BbbG	Quarter	1	1	72
CNTs217	BbbF	Midcell	0	0	52
CNTs217	BbbF	Midcell	1	0	24
CNTs217	BbbF	Midcell	0	1	182
CNTs217	BbbF	Midcell	1	1	743
CNTs217	BbbF	Quarter	0	0	1059
CNTs217	BbbF	Quarter	1	0	681
CNTs217	BbbF	Quarter	0	1	102
CNTs217	BbbF	Quarter	1	1	160

## Sheet: Table S9
Strain	Protein	Position	mCherry	HADA	Count
CNTs336	BbbG	Midcell	0	0	48
CNTs336	BbbG	Midcell	1	0	22
CNTs336	BbbG	Midcell	0	1	40
CNTs336	BbbG	Midcell	1	1	1089
CNTs336	BbbG	Quarter	0	0	2183
CNTs336	BbbG	Quarter	1	0	44
CNTs336	BbbG	Quarter	0	1	106
CNTs336	BbbG	Quarter	1	1	65
CNTs315	BbbF	Midcell	0	0	94
CNTs315	BbbF	Midcell	1	0	69
CNTs315	BbbF	Midcell	0	1	375
CNTs315	BbbF	Midcell	1	1	1222
CNTs315	BbbF	Quarter	0	0	1925
CNTs315	BbbF	Quarter	1	0	1100
CNTs315	BbbF	Quarter	0	1	210
CNTs315	BbbF	Quarter	1	1	285
